# Supplementary material for: Evaluation of the Success of High-Throughput Physiologically Based Pharmacokinetic (HT-PBPK) Modeling Predictions to Inform Early Drug Discovery
Source: Mol Pharm. 2022 Apr 27;19(7):2203–16. doi: 10.1021/acs.molpharmaceut.2c00040 (PMC9257750; doi:10.1021/acs.molpharmaceut.2c00040)
Supplement: Supplementary file 2 — mp2c00040_si_002.xlsx [file mp2c00040_si_002.xlsx]

## Sheet: pbpk_dataset_iv_2_updated
	Observed PK Parameters					PBPK Input Parameters
Compound_ID	DOSE (mg/kg)	AUC_0_INF (h*ng/ml)	CL_TOTAL (ml/min/kg)	VSS (l/kg)	DOSE_IV_MG	Aq Sol (mg/mL)	pH for Aq Sol	FaSSIF (mg/mL)	FeSSIF (mg/mL)	Peff (cm/s x10^4)	fu_inc (Dilution rat) [%]	Fup_rats (%)	logD	CLint_direct (uL/min/Mio Cells)	CLint_dilution (uL/min/Mio Cells)	CLint_unbound (uL/min/Mio Cells)	CLint_ivive (uL/min/Mio Cells)
Compound 1	1	373	45	6	0.25	0.401	6.5	NA	NA	2.2332	60.5992	13.33	2.85	407.577	89.6547	54.33	186.752
Compound 2	1	335	50	2	0.25	0.009	6.5	NA	NA	2.56161	42.8317	6.97	3.82	216.93	35.301	15.12	868.261
Compound 3	1	2466	7	1	0.25	0.028	6.5	NA	NA	1.73228	57.4835	11.91	2.53	58.7741	12.1774	7	13.4626
Compound 4	2	539	62	26	0.5	0.802597	6.5	NA	NA	0.846442	84.4533	35.2005	0.83	23.2596	9.69471	8.1875	140.388
Compound 5	1	1313	13	2	0.25	0.2605	6.5	0.772	2.7285	3.37819	46.5792	8.02	3.14	306.858	52.8348	24.61	46.6076
Compound 6	1	630	28	2	0.25	1.265	6.5	1.174	2.39	3.10503	63.4464	14.79	2.26	90.1285	21.0098	13.33	84.2923
Compound 7	1	652	24	2	0.25	0.248	6.5	0.766	2.705	3.57973	40.8898	6.47	3.24667	359.969	56.9579	23.29	164.176
Compound 8	1	6282	3	1	0.25	0.158	6.5	0.272	0.943	2.81031	57.7385	12.02	2.53	8.31947	1.73195	1	4.46946
Compound 9	1	1980	8	1	0.25	0.209	6.5	NA	NA	2.72004	49.3861	8.89	2.89	188.301	33.8961	16.74	35.3804
Compound 9	1	1045	17	2	0.25	0.209	6.5	NA	NA	2.72004	49.3861	8.89	2.89	188.301	33.8961	16.74	35.3804
Compound 10	1	349	48	4	0.25	0.104	6.5	NA	NA	2.9714	32.281	4.55	3.34	856.264	120.69	38.96	614.071
Compound 11	1	543	31	3	0.25	0.00596667	6.5	NA	NA	3.09104	42.8317	6.97	3.38	78.9096	12.841	5.5	174.468
Compound 12	1	811	20	3	0.25	0.123	6.5	NA	NA	2.7149	36.6548	5.47	3.34	152.468	22.7528	8.34	116.678
Compound 13	1.5	2049	12	1	0.375	0.395	6.5	0.464	0.788	2.32198	85.0109	36.19	1.6	25.9464	11.0456	9.39	16.1665
Compound 13	1	726	23	2	0.25	0.395	6.5	0.464	0.788	2.32198	85.0109	36.19	1.6	25.9464	11.0456	9.39	16.1665
Compound 14	1	323	53	3	0.25	0.104	6.5	0.121	0.18	3.35202	70.2058	19.07	2.29	195.569	53.1224	37.295	413.115
Compound 15	1	452	37	1	0.25	0.054	6.5	0.073	0.182	3.69198	62.7935	14.44	2.32	135.942	31.2612	19.63	256.111
Compound 16	3	793	63	5	0.75	0.142	6.5	NA	NA	3.32019	30.0554	4.12	3.3	733.738	100.581	30.23	2616.91
Compound 16	1	265	63	4	0.25	0.142	6.5	NA	NA	3.32019	30.0554	4.12	3.3	733.738	100.581	30.23	2616.91
Compound 17	1	856	22	3	0.25	0.0078	6.5	NA	NA	2.82682	23.8077	3.03	3.46	548.185	69.7675	16.61	295.79
Compound 18	1	775	21	1	0.25	0.095	6.5	0.124	0.392	3.41824	44.2733	7.36	2.78	454.62	75.576	33.46	103.132
Compound 19	1	562	25	1	0.25	0.014	6.5	0.026	0.055	3.32826	44.7761	7.5	2.675	499.2	83.616	37.44	143.094
Compound 20	1	943	18	2	0.25	0.135	6.5	NA	NA	3.02856	18.5031	2.22	3.11	759.459	91.1199	16.86	257.799
Compound 21	1	6442	3	1	0.25	0.041	6.5	NA	NA	2.15509	9.7601	1.07	3.48	846.729	92.8269	9.06	55.2665
Compound 22	1	822	21	1	0.25	0.028	6.5	0.049	0.126	3.16256	39.2968	6.08	2.79	561.842	86.9282	34.16	127.834
Compound 23	1	1906	9	0	0.25	0.0275	6.5	0.062	0.3415	2.54035	23.8077	3.03	2.7	1339.93	170.533	40.6	71.6458
Compound 24	1	1514	12	1	0.25	0.02	6.5	NA	NA	1.9134	8.83652	0.96	3.47	3444.79	374.242	33.07	331.472
Compound 25	0.992	63758	0	0	0.248	0.001	6.5	0.003	0.026	1.26451	2.81601	0.288923	2.69	346.113	35.5113	1	18.7837
Compound 26	1.5	3502	7	1	0.375	0.099	6.5	0.104	0.373	2.45241	32.2306	4.54	2.62	342.401	48.2306	15.545	81.335
Compound 26	1	756	21	1	0.25	0.099	6.5	0.104	0.373	2.45241	32.2306	4.54	2.62	342.401	48.2306	15.545	81.335
Compound 27	0.982	13701	1	1	0.245	0.013	6.5	0.027	0.175	1.37166	12.118	1.36014	2.87	73.5216	8.25216	1	18.865
Compound 28	1.5	2291	11	1	0.375	0.0135	6.5	0.037	0.109	2.93091	28.7578	3.88	2.735	878.866	118.577	34.1	82.5562
Compound 29	1	2975	6	1	0.25	0.119	6.5	0.326	NA	1.88722	13.5254	1.54	3.76	1120.13	127.538	17.25	92.7929
Compound 30	1	768	22	2	0.25	0.571	6.5	0.714	1.963	1.65765	24.4207	3.13	3.62	500.958	64.2078	15.68	236.146
Compound 31	1	758	22	2	0.25	0.024	6.5	0.083	0.299	2.55118	36.3392	5.4	2.84	344.815	51.2395	18.62	169.16
Compound 32	1	8976	2	0	0.25	2.308	6.5	NA	NA	1.17411	27.0188	3.57	1.13	159.384	21.0594	5.69	10.6841
Compound 33	1	478	30	4	0.25	0.0127	6.5	NA	NA	1.73285	10.0918	1.11	3.705	1963.06	215.917	21.79	951.294
Compound 34	1	1700	10	4	0.25	0.001	6.5	0.012	0.545	1.45658	5.78254	0.61	3.47	1445.9	152.528	8.82	405.816
Compound 35	2	1298	29	1	0.5	0.984333	6.5	0.294	0.1535	2.66989	77.9159	26.08	2.11	55.9528	18.7285	14.5925	45.2028
Compound 36	1.14483	14509	1	0	0.286	0.0093	6.5	NA	NA	0.54029	3.67434	0.38	2.77	263.158	27.2158	1	73.1399
Compound 37	2	1737	17	1	0.5	0.671	6.5	1.742	NA	1.48905	85.8391	37.74	1.56	14.4674	6.36074	5.46	13.641
Compound 38	1	2723	6	2	0.25	0.002	6.5	0.029	0.196	1.57408	5.5574	0.585	4.37	891.738	93.8688	5.21667	239.686
Compound 39	2	1167	29	1	0.5	0.0045	6.5	0.006	0.011	2.25662	69.0777	18.26	2.28	74.8083	19.7748	13.66	60.3299
Compound 40	1.77791	4730	6	1	0.444	1.1545	6.5	0.804	0.869	2.26071	49.8912	9.055	1.44	95.8586	17.3979	8.68	16.127
Compound 41	4	7742	10	0	1	0.433	6.5	0.536	0.986	2.40192	52.1005	9.81	1.85	71.9419	13.5459	7.0575	21.2232
Compound 41	2	4610	8	0	0.5	0.433	6.5	0.536	0.986	2.40192	52.1005	9.81	1.85	71.9419	13.5459	7.0575	21.2232
Compound 41	2	4703	7	0	0.5	0.433	6.5	0.536	0.986	2.40192	52.1005	9.81	1.85	71.9419	13.5459	7.0575	21.2232
Compound 42	1	500	33	2	0.25	0.445	6.5	NA	NA	0.383344	79.2917	27.688	2.1	24.4758	8.54677	6.77688	39.6588
Compound 42	1	586	28	2	0.25	0.445	6.5	NA	NA	0.383344	79.2917	27.688	2.1	24.4758	8.54677	6.77688	39.6588
Compound 42	1	543	31	2	0.25	0.445	6.5	NA	NA	0.383344	79.2917	27.688	2.1	24.4758	8.54677	6.77688	39.6588
Compound 43	2.39721	7810	5	1	0.599	0.051	6.5	0.064	0.11	2.73817	83.5237	33.64	2.39	9.64625	3.88513	3.245	3.48061
Compound 44	1	4865	4	1	0.25	0.007	6.5	NA	NA	1.47219	2.06105	0.21	4.3	5238.1	533.71	11	426.631
Compound 45	0.590278	1260	8	3	0.148	0.0031	6.5	NA	NA	1.86308	53.5316	10.33	3.26	36.7861	7.09861	3.8	18.3123
Compound 46	0.267703	167	27	7	0.067	0.007	6.5	0.012	0.089	2.48674	61.1713	13.61	2.79	28.6554	6.37554	3.9	76.8274
Compound 47	1.05764	571	31	1	0.264	0.2725	6.5	0.219	0.327	2.34252	82.5735	32.15	1.58	3.11042	1.21104	1	38.9909
Compound 48	0.623265	1098	9	5	0.156	0.02	6.5	0.027	0.05	2.08091	31.5186	4.4	3.62	39.7727	5.55227	1.75	53.8041
Compound 49	1	993	17	2	0.25	0.505	6.5	NA	NA	0.891913	74.1851	22.3224	2.43	24.245	7.29538	5.41208	25.5384
Compound 49	1	905	18	1	0.25	0.505	6.5	NA	NA	0.891913	74.1851	22.3224	2.43	24.245	7.29538	5.41208	25.5384
Compound 49	1	760	22	1	0.25	0.505	6.5	NA	NA	0.891913	74.1851	22.3224	2.43	24.245	7.29538	5.41208	25.5384
Compound 50	3.15289	3916	13	1	0.788	0.113	6.5	NA	NA	2.00877	60.4207	13.2439	2.02	83.0568	18.2057	11	26.9819
Compound 51	1.14483	3524	5	3	0.286	0.068	6.5	NA	NA	0.332118	37.2782	5.61	2.64	103.387	15.5587	5.8	21.2871
Compound 52	0.998053	821	20	2	0.25	0.01	6.5	NA	NA	0.5885	45.9318	7.83	2.34	114.943	19.5943	9	95.6139
Compound 53	4.60751	4102	19	4	1.152	0.112	6.5	NA	NA	3.02599	50.1199	9.13061	3.46	88.7125	16.1613	8.1	62.1564
Compound 54	2	2979	11	1	0.5	0.245	6.5	0.063	0.287	1.87848	52.9479	10.1148	2.79	165.134	31.5461	16.703	29.0865
Compound 54	2	2797	12	1	0.5	0.245	6.5	0.063	0.287	1.87848	52.9479	10.1148	2.79	165.134	31.5461	16.703	29.0865
Compound 54	2	3066	11	1	0.5	0.245	6.5	0.063	0.287	1.87848	52.9479	10.1148	2.79	165.134	31.5461	16.703	29.0865
Compound 55	1.55659	13759	2	1	0.389	0.171	6.5	NA	NA	2.68373	39.0604	6.02359	3.25	58.1049	8.96049	3.5	6.74057
Compound 56	1.57735	7342	4	3	0.394	0.145	6.5	0.265	0.401	2.42557	33.7292	4.84312	3.58	35.1014	5.04014	1.7	16.4414
Compound 57	0.878275	1638	9	2	0.22	1.751	6.5	NA	NA	0.812765	84.2425	34.8372	1.43	21.8158	9.02158	7.6	5.3525
Compound 58	1.49754	531	47	8	0.374	0.011	6.5	0.04	0.06	3.20173	37.1817	5.58817	3.55	244.564	36.7564	13.6667	778.195
Compound 59	0.933393	525	30	4	0.233	0.221	6.5	0.28	0.59	3.0411	42.0768	6.77229	3.57	251.023	40.4023	17	182.601
Compound 60	1.14323	2056	9	3	0.286	0.088	6.5	NA	NA	0.351139	60.2617	13.1678	2.43	44.0469	9.62469	5.8	16.3216
Compound 61	1.0623	343	52	9	0.266	0.017	6.5	NA	NA	2.24082	22.2681	2.78494	4.02	1939	242.5	54	3363.93
Compound 62	1.14323	1216	16	5	0.286	0.287	6.5	NA	NA	0.306507	76.7093	24.7756	1.92	12.5123	4.04123	3.1	16.1116
Compound 63	1.36743	2462	9	6	0.342	0.005	6.5	0.012	0.0925	2.54197	32.5085	4.59534	3.78667	150.152	21.2252	6.9	50.0942
Compound 64	1	1694	10	1	0.25	0.724	6.5	2.123	NA	2.17313	61.9345	13.9937	2.72	63.7611	14.4064	8.92251	15.6503
Compound 64	1	2355	7	1	0.25	0.724	6.5	2.123	NA	2.17313	61.9345	13.9937	2.72	63.7611	14.4064	8.92251	15.6503
Compound 64	1	1622	10	2	0.25	0.724	6.5	2.123	NA	2.17313	61.9345	13.9937	2.72	63.7611	14.4064	8.92251	15.6503
Compound 65	1.01041	397	42	1	0.253	0.671	6.5	NA	NA	0.460205	14.8944	1.72	3.51	755.814	87.2814	13	1339.78
Compound 66	1.98795	969	34	1	0.497	0.021	6.5	0.036	0.074	1.74276	67.6561	17.2992	2.54	80.9287	20.6929	14	96.5718
Compound 67	1.48637	2428	10	7	0.372	0.002	6.5	NA	NA	1.50361	20.9391	2.58014	3.87	195.725	24.1175	5.05	95.7123
Compound 68	1	1233	14	0	0.25	0.002	6.5	0.007	0.045	1.99126	25.975	3.39	3.515	2036.87	265.832	69.05	109.599
Compound 69	1.94816	113581	0	0	0.487	0.0005	6.5	NA	NA	1.87829	0.695618	0.07	2.78	17142.9	1725.09	12	85.4054
Compound 70	2.28847	2770	14	1	0.572	0.373333	6.5	0.32	0.187	2.21273	83.1113	32.9809	1.92	13.0379	5.17379	4.3	11.4375
Compound 71	2.07654	975	36	1	0.519	0.0245	6.5	0.027	0.05	2.84909	76.5305	24.59	2.28	109.801	35.2801	27	81.5784
Compound 72	2.28847	1244	31	4	0.572	0.009	6.5	0.01	0.012	3.37016	62.1252	14.0914	3	141.931	32.1931	20	97.0982
Compound 73	1	367	45	1	0.25	0.457	6.5	0.207	0.51	0.542326	31.6723	4.43	1.49	90.2935	12.6293	4	7710.3
Compound 73	1	298	56	5	0.25	0.457	6.5	0.207	0.51	0.542326	31.6723	4.43	1.49	90.2935	12.6293	4	7710.3
Compound 73	1	393	42	1	0.25	0.457	6.5	0.207	0.51	0.542326	31.6723	4.43	1.49	90.2935	12.6293	4	7710.3
Compound 74	2.75734	4624	10	3	0.689	0.018	6.5	0.021	0.022	3.44298	70.3937	19.2093	2.67	29.6731	8.09731	5.7	12.5548
Compound 75	1.03613	1403	12	NA	0.259	0.01	6.5	0.167	0.339	1.91356	7.28836	0.78	3.91	1230.77	131.717	9.6	417.387
Compound 75	1.08769	1400	13	2	0.272	0.01	6.5	0.167	0.339	1.91356	7.28836	0.78	3.91	1230.77	131.717	9.6	417.387
Compound 76	2.10872	1790	20	2	0.527	0.016	6.5	NA	NA	1.5226	3.48702	0.36	1.92	10277.8	1061.08	37	1884.49
Compound 77	1.50135	1364	18	2	0.375	0.018	6.5	0.025	0.048	3.01087	52.9621	10.12	3.17	58.7945	11.2344	5.95	54.2257
Compound 78	4.96602	55940	1	0	1.242	0.05	6.5	NA	NA	1.00631	1.18718	0.12	1.87	3666.67	370.627	4.4	265.239
Compound 79	2.09401	836	42	2	0.524	0.058	6.5	NA	NA	2.8323	72.4597	20.83	2.4	65.2904	18.769	13.6	151.838
Compound 80	2.03538	703	48	1	0.509	0.106	6.5	NA	NA	2.95363	69.7397	18.73	2.1	261.612	70.2612	49	292.648
Compound 81	1.92639	3632	9	3	0.482	0.039	6.5	0.078	0.027	2.61313	66.2277	16.395	2.465	40.9678	10.1418	6.71667	12.0914
Compound 82	1.67861	2218	13	5	0.42	0.136	6.5	NA	NA	2.55308	74.1824	22.32	2.19	19.7133	5.93133	4.4	13.4956
Compound 83	1.02691	2156	8	2	0.257	0.09	6.5	0.514	1.126	1.98914	70.2193	19.08	2.33	16.7715	4.55715	3.2	10.158
Compound 83	1.02869	2023	8	2	0.257	0.09	6.5	0.514	1.126	1.98914	70.2193	19.08	2.33	16.7715	4.55715	3.2	10.158
Compound 84	2.25407	22237	2	1	0.564	0.013	6.5	0.005	0.004	3.13208	88.6608	43.88	1.81	2.27894	1.12789	1	0.800251
Compound 85	1.77261	8550	3	2	0.443	0.013	6.5	0.065	0.189	2.30659	45.7593	7.78	3.105	20.5656	3.49656	1.6	9.80179
Compound 86	1.05001	257	68	11	0.263	0.27	6.5	NA	NA	2.21926	55.6027	11.13	2.95	72.7763	14.5676	8.1	693.519
Compound 87	5	4893	17	5	1.25	0.077	6.5	0.233	0.204	0.814664	77.7093	25.85	1.145	3.86847	1.28685	1	32.8793
Compound 87	5	4494	19	4	1.25	0.077	6.5	0.233	0.204	0.814664	77.7093	25.85	1.145	3.86847	1.28685	1	32.8793
Compound 87	5	3992	21	3	1.25	0.077	6.5	0.233	0.204	0.814664	77.7093	25.85	1.145	3.86847	1.28685	1	32.8793
Compound 87	5	4598	18	4	1.25	0.077	6.5	0.233	0.204	0.814664	77.7093	25.85	1.145	3.86847	1.28685	1	32.8793
Compound 87	1	857	19	2	0.25	0.077	6.5	0.233	0.204	0.814664	77.7093	25.85	1.145	3.86847	1.28685	1	32.8793
Compound 87	1	834	20	2	0.25	0.077	6.5	0.233	0.204	0.814664	77.7093	25.85	1.145	3.86847	1.28685	1	32.8793
Compound 87	1	836	20	2	0.25	0.077	6.5	0.233	0.204	0.814664	77.7093	25.85	1.145	3.86847	1.28685	1	32.8793
Compound 87	1	809	21	1	0.25	0.077	6.5	0.233	0.204	0.814664	77.7093	25.85	1.145	3.86847	1.28685	1	32.8793
Compound 88	2.27251	1539	25	1	0.568	0.173	6.5	0.192	0.098	3.53202	73.6039	21.8044	2.3	64.2073	19.0207	14	46.3151
Compound 88	2.0573	1192	29	3	0.514	0.173	6.5	0.192	0.098	3.53202	73.6039	21.8044	2.3	64.2073	19.0207	14	46.3151
Compound 89	1.62225	469	58	18	0.406	0.44	6.5	NA	NA	1.31887	63.206	14.66	1.45	16.3711	3.79711	2.4	301.821
Compound 90	1	2256	7	1	0.25	0.011	6.5	0.076	0.074	1.71701	50.1782	9.15	1.905	28.4153	5.18153	2.6	34.1437
Compound 90	1	1430	12	1	0.25	0.011	6.5	0.076	0.074	1.71701	50.1782	9.15	1.905	28.4153	5.18153	2.6	34.1437
Compound 90	1	1294	13	2	0.25	0.011	6.5	0.076	0.074	1.71701	50.1782	9.15	1.905	28.4153	5.18153	2.6	34.1437
Compound 90	1	1660	11	2	0.25	0.011	6.5	0.076	0.074	1.71701	50.1782	9.15	1.905	28.4153	5.18153	2.6	34.1437
Compound 91	2.61652	3684	12	2	0.654	0.185	6.5	0.224	0.194	2.81237	74.5253	22.6333	2.08	22.5331	6.84331	5.1	13.7603
Compound 92	2.12746	1917	18	1	0.532	0.037	6.5	0.06	0.11	1.04896	43.9095	7.26	2.92	234.16	38.716	17	78.7127
Compound 93	1.42798	347	69	6	0.357	0.293	6.5	NA	NA	2.09662	49.2004	8.83	2.95	271.801	48.7801	24	1278.1
Compound 94	1	946	18	2	0.25	0.004	6.5	0.048	0.0315	0.924492	47.048	8.16	1.17	12.2549	2.12549	1	68.6456
Compound 94	1	1354	12	1	0.25	0.004	6.5	0.048	0.0315	0.924492	47.048	8.16	1.17	12.2549	2.12549	1	68.6456
Compound 94	1	923	18	2	0.25	0.004	6.5	0.048	0.0315	0.924492	47.048	8.16	1.17	12.2549	2.12549	1	68.6456
Compound 94	1	1075	16	1	0.25	0.004	6.5	0.048	0.0315	0.924492	47.048	8.16	1.17	12.2549	2.12549	1	68.6456
Compound 95	1.14323	23574	1	0	0.286	0.019	6.5	0.021	0.08	0.49879	20.8173	2.56168	2.85	58.5553	7.20553	1.5	6.63471
Compound 96	2.44404	3271	12	3	0.611	0.041	6.5	0.032	0.088	2.42261	21.7863	2.71	3.815	553.506	68.8506	15	127.494
Compound 97	2.02734	892	38	3	0.507	0.003	6.5	0.02	0.031	2.41268	46.7138	8.06	3.11	911.911	157.341	73.5	456.579
Compound 98	2.03816	1853	18	4	0.51	0.006	6.5	0.011	0.021	2.49013	64.6133	15.44	2.98	19.4301	4.64301	3	34.2468
Compound 99	2.24883	2422	15	3	0.562	0.02	6.5	0.031	0.055	2.77225	71.3391	19.93	2.74	16.558	4.6258	3.3	20.5177
Compound 100	0.690904	984	12	1	0.173	0.039	6.5	NA	NA	2.26463	31.8762	4.47	2.85	469.799	65.8799	21	72.8148
Compound 100	0.704664	890	13	1	0.176	0.039	6.5	NA	NA	2.26463	31.8762	4.47	2.85	469.799	65.8799	21	72.8148
Compound 101	0.523716	488	18	5	0.131	0.167	6.5	NA	NA	1.38943	48.5098	8.61	2.04	101.045	17.9345	8.7	56.274
Compound 102	2.31242	6220	6	1	0.578	0.039	6.5	0.146	0.582	0.461592	16.4437	1.93	1.98	51.8135	6.08135	1	65.4226
Compound 103	0.642071	199	54	2	0.161	0.106	6.5	NA	NA	1.93289	39.8358	6.21	2.93	547.504	85.3504	34	2066.1
Compound 103	0.645364	170	63	2	0.161	0.106	6.5	NA	NA	1.93289	39.8358	6.21	2.93	547.504	85.3504	34	2066.1
Compound 104	1.45882	10617	2	0	0.365	0.028	6.5	NA	NA	2.96191	1.48002	0.15	3.02	40666.7	4121.57	61	329.628
Compound 105	1.04244	1197	15	2	0.261	0.356	6.5	0.513	0.526	2.64263	35.8835	5.3	3.18	483.019	71.3419	25.6	72.7427
Compound 105	1.04664	1399	12	3	0.262	0.356	6.5	0.513	0.526	2.64263	35.8835	5.3	3.18	483.019	71.3419	25.6	72.7427
Compound 105	1.05231	1476	12	1	0.263	0.356	6.5	0.513	0.526	2.64263	35.8835	5.3	3.18	483.019	71.3419	25.6	72.7427
Compound 105	1.06795	986	18	1	0.267	0.356	6.5	0.513	0.526	2.64263	35.8835	5.3	3.18	483.019	71.3419	25.6	72.7427
Compound 106	0.965327	4603	3	1	0.241	0.007	6.5	0.034	0.076	1.423	22.428	2.81	2.78	131.673	16.4973	3.7	29.4878
Compound 106	0.98324	4101	4	1	0.246	0.007	6.5	0.034	0.076	1.423	22.428	2.81	2.78	131.673	16.4973	3.7	29.4878
Compound 107	2.31904	10136	4	NA	0.58	0.129	6.5	0.198	0.275	0.869488	18.5031	2.22	3.02	67.5676	8.10676	1.5	38.2556
Compound 108	0.979066	320	51	1	0.245	0.3285	6.5	NA	NA	1.72002	61.2922	13.67	2.21	245.062	54.6562	33.5	191.29
Compound 108	0.954457	421	38	1	0.239	0.3285	6.5	NA	NA	1.72002	61.2922	13.67	2.21	245.062	54.6562	33.5	191.29
Compound 109	0.597117	172	58	9	0.149	0.032	6.5	NA	NA	2.28595	51.3	9.53	1.77	48.2686	8.96686	4.6	577.698
Compound 110	0.539983	281	32	4	0.135	0.207	6.5	NA	NA	2.67957	76.1485	24.2	1.25	136.364	43.3364	33	40.3999
Compound 111	1.99515	21045	2	0	0.499	0.012	6.5	0.072	0.1905	0.582764	4.78469	0.5	3.2	380	39.71	1.9	67.8475
Compound 112	0.964364	2260	7	1	0.241	0.003	6.5	NA	NA	2.02503	42.8883	6.985	3.04	214.746	34.9746	15	23.3105
Compound 113	0.883995	3089	5	0	0.221	0.032	6.5	0.152	0.223	2.99308	20.4748	2.51	2.52	1852.59	227.109	46.5	71.6843
Compound 113	1.12952	1791	11	1	0.282	0.032	6.5	0.152	0.223	2.99308	20.4748	2.51	2.52	1852.59	227.109	46.5	71.6843
Compound 114	1.25062	424	49	3	0.313	0.006	6.5	0.016	0.018	2.20954	66.8473	16.78	2.47	268.176	67.3176	45	1749.78
Compound 114	1.26619	359	59	3	0.317	0.006	6.5	0.016	0.018	2.20954	66.8473	16.78	2.47	268.176	67.3176	45	1749.78
Compound 115	2.02317	2377	14	0	0.506	0.0715	6.5	0.1685	0.0785	2.37193	30.7414	4.25	2.66	494.118	68.3118	21	253.499
Compound 115	0.999716	397	42	1	0.25	0.0715	6.5	0.1685	0.0785	2.37193	30.7414	4.25	2.66	494.118	68.3118	21	253.499
Compound 116	2.12	723	49	5	0.53	0.015	6.5	0.017	0.01	1.91005	81.6964	30.86	0.12	18.7946	7.09946	5.8	230.053
Compound 116	2.10566	1045	34	4	0.526	0.015	6.5	0.017	0.01	1.91005	81.6964	30.86	0.12	18.7946	7.09946	5.8	230.053
Compound 117	2.26399	2016	19	NA	0.566	0.742	6.5	2.212	0.508	1.7515	68.775	18.05	2.26	14.8002	3.8843	2.67143	25.4809
Compound 117	2.28405	2293	17	NA	0.571	0.742	6.5	2.212	0.508	1.7515	68.775	18.05	2.26	14.8002	3.8843	2.67143	25.4809
Compound 118	0.517151	313	28	8	0.129	0.045	6.5	0.526	2.251	2.91839	71.4286	20	1.99	85	23.8	17	45.012
Compound 119	2.20364	6851	5	1	0.551	0.037	6.5	0.081	NA	2.66108	60.2873	13.18	2.64	128.983	28.1983	17	8.10095
Compound 119	2.2572	8102	5	1	0.564	0.037	6.5	0.081	NA	2.66108	60.2873	13.18	2.64	128.983	28.1983	17	8.10095
Compound 120	2.04229	557	61	11	0.511	0.047	6.5	0.013	0.335	2.99092	71.0031	19.67	3.01	47.2801	13.098	9.3	564.637
Compound 120	1.99993	648	51	10	0.5	0.047	6.5	0.013	0.335	2.99092	71.0031	19.67	3.01	47.2801	13.098	9.3	564.637
Compound 121	1.11852	622	30	4	0.28	0.547203	6.5	NA	NA	0.266686	96.7692	74.97	1.57748	1.46725	1.13673	1.1	8.70645
Compound 122	0.474967	175	45	9	0.119	0.082	6.5	NA	NA	3.24459	86.3807	38.81	1.16	64.4164	28.9416	25	54.0037
Compound 123	1.1125	753	25	4	0.278	0.485	6.5	NA	NA	1.95486	52.4091	9.92	1.98	211.694	40.0694	21	72.7499
Compound 124	1.21432	1120	18	9	0.304	0.325	6.5	NA	NA	2.0966	53.5048	10.32	3.15	155.039	29.9039	16	55.6726
Compound 124	1.24141	913	23	7	0.31	0.325	6.5	NA	NA	2.0966	53.5048	10.32	3.15	155.039	29.9039	16	55.6726
Compound 125	1.01873	208	82	1	0.255	0.901	6.5	1.177	2.8725	2.49662	60.2579	13.166	2.225	288.148	62.9585	37.9375	865.399
Compound 125	0.970432	259	62	1	0.243	0.901	6.5	1.177	2.8725	2.49662	60.2579	13.166	2.225	288.148	62.9585	37.9375	865.399
Compound 125	0.862309	370	39	1	0.216	0.901	6.5	1.177	2.8725	2.49662	60.2579	13.166	2.225	288.148	62.9585	37.9375	865.399
Compound 126	2.02564	5481	6	2	0.506	0.021	6.5	0.084	0.177	3.2044	64.2782	15.25	1.8	37.377	8.8677	5.7	19.6885
Compound 126	0.561172	571	16	3	0.14	0.021	6.5	0.084	0.177	3.2044	64.2782	15.25	1.8	37.377	8.8677	5.7	19.6885
Compound 126	0.499624	573	15	3	0.125	0.021	6.5	0.084	0.177	3.2044	64.2782	15.25	1.8	37.377	8.8677	5.7	19.6885
Compound 127	0.310079	245	21	1	0.078	0.028	6.5	0.039	0.09	3.37778	69.9192	18.86	2.53	100.742	27.1742	19	34.1223
Compound 128	1.1187	478	39	2	0.28	0.066	6.5	0.637	5.129	2.83918	18.9868	2.29	3.64	2008.73	242.273	46	680.614
Compound 128	1.13841	567	33	2	0.285	0.066	6.5	0.637	5.129	2.83918	18.9868	2.29	3.64	2008.73	242.273	46	680.614
Compound 129	1.17104	3760	5	1	0.293	0.079	6.5	NA	NA	2.74545	49.2004	8.83	2.24	27.1801	4.87801	2.4	29.7787
Compound 129	1.19415	1239	16	2	0.299	0.079	6.5	NA	NA	2.74545	49.2004	8.83	2.24	27.1801	4.87801	2.4	29.7787
Compound 130	1.15458	3851	5	3	0.289	0.03	6.5	0.03	0.512	2.5434	75.5953	23.65	2.91	4.22833	1.32283	1	4.91087
Compound 130	1.13044	3507	5	3	0.283	0.03	6.5	0.03	0.512	2.5434	75.5953	23.65	2.91	4.22833	1.32283	1	4.91087
Compound 131	1.16736	1162	17	11	0.292	0.111	6.5	0.3	1.472	2.47481	71.2024	19.8237	2.725	5.04446	1.40445	1	22.0639
Compound 132	2.26856	15811	2	2	0.567	0.014	6.5	NA	NA	1.75086	24.4207	3.13	3.41	57.508	7.3708	1.8	17.6491
Compound 132	2.19687	13501	3	2	0.549	0.014	6.5	NA	NA	1.75086	24.4207	3.13	3.41	57.508	7.3708	1.8	17.6491
Compound 133	0.933333	466	33	6	0.233	0.185	6.5	NA	NA	2.96878	56.5111	11.5	2.4	56.5217	11.5022	6.5	77.9425
Compound 133	0.946429	731	22	4	0.237	0.185	6.5	NA	NA	2.96878	56.5111	11.5	2.4	56.5217	11.5022	6.5	77.9425
Compound 134	1.02918	2131	8	2	0.257	0.019	6.5	0.021	0.088	2.51923	70.8593	19.56	2.09	38.5992	10.6549	7.55	12.8267
Compound 134	1.04603	1363	13	2	0.262	0.019	6.5	0.021	0.088	2.51923	70.8593	19.56	2.09	38.5992	10.6549	7.55	12.8267
Compound 135	1.28625	2495	9	3	0.322	0.161	6.5	NA	NA	0.580304	80.7263	29.52	2.31	15.9214	5.82214	4.7	4.89946
Compound 135	1.27402	2976	7	3	0.319	0.161	6.5	NA	NA	0.580304	80.7263	29.52	2.31	15.9214	5.82214	4.7	4.89946
Compound 135	0.646767	2675	4	1	0.162	0.161	6.5	NA	NA	0.580304	80.7263	29.52	2.31	15.9214	5.82214	4.7	4.89946
Compound 136	1.00008	1387	12	3	0.25	0.235	6.5	NA	NA	1.7345	55.8265	11.22	1.99	106.952	21.4952	12	21.1508
Compound 136	0.992833	1927	9	3	0.248	0.235	6.5	NA	NA	1.7345	55.8265	11.22	1.99	106.952	21.4952	12	21.1508
Compound 137	0.971642	3499	5	1	0.243	0.27	6.5	NA	NA	2.86269	46.9147	8.12	2.06	108.374	18.7574	8.8	27.7007
Compound 137	1.08213	1248	14	2	0.271	0.27	6.5	NA	NA	2.86269	46.9147	8.12	2.06	108.374	18.7574	8.8	27.7007
Compound 138	0.844	919	15	4	0.211	0.093	6.5	0.142	0.421	2.51866	82.5669	32.14	1.96	3.11139	1.21114	1	11.9474
Compound 138	1.02253	986	17	5	0.256	0.093	6.5	0.142	0.421	2.51866	82.5669	32.14	1.96	3.11139	1.21114	1	11.9474
Compound 139	1.05458	511	34	1	0.264	0.416	6.5	0.316	0.317	2.3768	94.0969	61.45	0.88	13.1814	8.60814	8.1	17.371
Compound 139	1.07424	736	24	2	0.269	0.416	6.5	0.316	0.317	2.3768	94.0969	61.45	0.88	13.1814	8.60814	8.1	17.371
Compound 140	2.18759	2133	17	2	0.547	0.032	6.5	NA	NA	2.32751	4.60123	0.48	2.16	10625	1108.4	51	1365.07
Compound 140	2.23351	1295	29	2	0.558	0.032	6.5	NA	NA	2.32751	4.60123	0.48	2.16	10625	1108.4	51	1365.07
Compound 141	1.164	3431	6	6	0.291	0.017	6.5	NA	NA	2.31373	68.0665	17.57	2.35	5.69152	1.46915	1	6.60003
Compound 141	1.17671	3900	5	NA	0.294	0.017	6.5	NA	NA	2.31373	68.0665	17.57	2.35	5.69152	1.46915	1	6.60003
Compound 142	5.55576	2202	42	2	1.389	0.07	6.5	NA	NA	3.26287	90.9454	50.11	1.87	49.8902	27.489	25	58.6737
Compound 142	6.1944	2381	43	1	1.549	0.07	6.5	NA	NA	3.26287	90.9454	50.11	1.87	49.8902	27.489	25	58.6737
Compound 143	1.12041	4864	4	NA	0.28	0.295	6.5	0.071	0.491	1.94548	74.7587	22.85	2.3	11.4515	3.50015	2.61667	4.87887
Compound 143	1.02796	3465	5	1	0.257	0.295	6.5	0.071	0.491	1.94548	74.7587	22.85	2.3	11.4515	3.50015	2.61667	4.87887
Compound 143	1.03986	2790	6	2	0.26	0.295	6.5	0.071	0.491	1.94548	74.7587	22.85	2.3	11.4515	3.50015	2.61667	4.87887
Compound 144	2.33588	8319	5	1	0.584	0.175	6.5	NA	NA	1.74057	77.0363	25.12	1.45	13.1369	4.28369	3.3	4.2795
Compound 144	1.90864	6616	5	1	0.477	0.175	6.5	NA	NA	1.74057	77.0363	25.12	1.45	13.1369	4.28369	3.3	4.2795
Compound 145	2.43832	5363	8	2	0.61	0.214	6.5	NA	NA	3.24982	72.7361	21.06	1.61	7.59734	2.19973	1.6	9.20818
Compound 145	2.45403	4790	9	2	0.614	0.214	6.5	NA	NA	3.24982	72.7361	21.06	1.61	7.59734	2.19973	1.6	9.20818
Compound 146	1.08523	2093	9	1	0.271	0.0145	6.5	0.012	0.05	1.75514	63.7754	14.97	1.66	42.9748	10.0875	6.43333	13.8469
Compound 146	1.0185	1881	9	1	0.255	0.0145	6.5	0.012	0.05	1.75514	63.7754	14.97	1.66	42.9748	10.0875	6.43333	13.8469
Compound 147	10.7284	11611	15	1	2.682	0.119	6.5	0.201	0.112	2.90108	89.1089	45	1.94	57.7778	29.1778	26	26.7845
Compound 147	5.5286	2285	40	1	1.382	0.119	6.5	0.201	0.112	2.90108	89.1089	45	1.94	57.7778	29.1778	26	26.7845
Compound 147	5.57224	2497	37	1	1.393	0.119	6.5	0.201	0.112	2.90108	89.1089	45	1.94	57.7778	29.1778	26	26.7845
Compound 148	1.30818	511	43	4	0.327	0.265	6.5	NA	NA	3.56424	82.4742	32	1.49	81.25	31.525	26	61.9315
Compound 149	1.05772	1193	15	2	0.264	0.26	6.5	NA	NA	3.55099	57.646	11.98	1.33	91.8197	19.082	11	31.7828
Compound 150	0.308192	200	26	1	0.077	1.064	6.5	0.482	0.238	3.21155	83.9426	34.33	1.89	42.7226	17.4723	14.6667	28.0768
Compound 150	0.315108	215	24	1	0.079	1.064	6.5	0.482	0.238	3.21155	83.9426	34.33	1.89	42.7226	17.4723	14.6667	28.0768
Compound 151	1.69555	1226	23	7	0.424	0.51	6.5	0.328	0.495	3.53488	74.9186	23	1.66	47.8261	14.6826	11	29.5284
Compound 152	0.573333	279	34	2	0.143	0.127	6.5	0.066	0.101	2.80056	87.6452	41.5	1.81	17.9518	8.50018	7.45	34.9531
Compound 152	0.558513	339	27	1	0.14	0.127	6.5	0.066	0.101	2.80056	87.6452	41.5	1.81	17.9518	8.50018	7.45	34.9531
Compound 153	1.01371	538	31	5	0.253	0.255	6.5	NA	NA	3.28602	67.9159	17.47	1.47	57.241	14.7241	10	65.5196
Compound 154	0.0328393	79	7	3	0.008	0.008	6.5	NA	NA	3.10178	42.5663	6.9	3.32	50.7246	8.22246	3.5	20.5043
Compound 154	0.0333103	101	5	3	0.008	0.008	6.5	NA	NA	3.10178	42.5663	6.9	3.32	50.7246	8.22246	3.5	20.5043
Compound 155	0.487826	949	9	3	0.122	0.007	6.5	0.065	0.308	1.7636	2.51668	0.2575	3.93	5825.24	596.024	15	642.335
Compound 155	0.467171	1335	6	2	0.117	0.007	6.5	0.065	0.308	1.7636	2.51668	0.2575	3.93	5825.24	596.024	15	642.335
Compound 156	1.67658	1195	23	9	0.419	0.036	6.5	NA	NA	3.18561	83.7438	34	1.78	38.2353	15.5235	13	24.846
Compound 156	1.64265	856	32	9	0.411	0.036	6.5	NA	NA	3.18561	83.7438	34	1.78	38.2353	15.5235	13	24.846
Compound 157	2.35576	848	46	3	0.589	0.254	6.5	0.085	0.747	2.3797	88.7097	44	1.69	100	49.6	44	77.9529
Compound 158	0.0325068	111	5	5	0.008	0.066	6.5	NA	NA	3.07498	22.3642	2.8	3.6	175	21.91	4.9	39.1001
Compound 159	0.924774	544	28	4	0.231	0.004	6.5	0.005	0.012	3.33708	63.8298	15	2.71	116.667	27.4167	17.5	84.1458
Compound 160	2.0489	1985	17	4	0.512	0.895	6.5	0.277	0.332	2.33353	67.1937	17	1.53	66.6667	16.8667	11.3333	27.3653
Compound 160	2.06551	1908	18	4	0.516	0.895	6.5	0.277	0.332	2.33353	67.1937	17	1.53	66.6667	16.8667	11.3333	27.3653
Compound 161	1.78644	633	47	8	0.447	0.683	6.5	0.572	0.444	2.51858	74.9186	23	1.57	86.9565	26.6957	20	71.8315
Compound 161	1.8062	837	36	7	0.452	0.683	6.5	0.572	0.444	2.51858	74.9186	23	1.57	86.9565	26.6957	20	71.8315
Compound 162	0.861644	1932	7	1	0.215	0.01	6.5	0.015	0.029	2.61664	84.9057	36	1.615	15.5556	6.59556	5.6	4.96128
Compound 163	1.21407	3093	7	0	0.304	0.018	6.5	0.031	0.066	2.58564	13.6025	1.55	2.945	838.71	95.571	13	108.899
Compound 163	1.24145	2613	8	0	0.31	0.018	6.5	0.031	0.066	2.58564	13.6025	1.55	2.945	838.71	95.571	13	108.899
Compound 164	0.54715	6556	1	0	0.137	0.002	6.5	0.014	1.18	2.34833	1.57729	0.16	3.985	6250	634	10	184.563
Compound 164	0.535777	6433	1	0	0.134	0.002	6.5	0.014	1.18	2.34833	1.57729	0.16	3.985	6250	634	10	184.563
Compound 165	2.12059	1165	30	3	0.53	1.079	6.5	NA	0.037	3.02142	92.5771	55.5	0.48	17.8979	10.7298	9.93333	19.1093
Compound 165	2.10682	1093	32	3	0.527	1.079	6.5	NA	0.037	3.02142	92.5771	55.5	0.48	17.8979	10.7298	9.93333	19.1093
Compound 166	0.318367	311	17	1	0.08	0.008	6.5	NA	NA	3.24146	21.7216	2.7	3.38	325.926	40.5126	8.8	223.477
Compound 166	0.3114	213	24	2	0.078	0.008	6.5	NA	NA	3.24146	21.7216	2.7	3.38	325.926	40.5126	8.8	223.477
Compound 167	0.387	892	7	4	0.097	0.018	6.5	NA	NA	3.50615	12.4334	1.4	2.07	278.571	31.3671	3.9	202.352
Compound 167	0.384	427	15	5	0.096	0.018	6.5	NA	NA	3.50615	12.4334	1.4	2.07	278.571	31.3671	3.9	202.352
Compound 168	1.04151	2764	6	3	0.26	0.45	6.5	NA	NA	1.12723	59.9078	13	1.88	23.8462	5.17462	3.1	10.5451
Compound 168	1.10289	3162	6	3	0.276	0.45	6.5	NA	NA	1.12723	59.9078	13	1.88	23.8462	5.17462	3.1	10.5451
Compound 169	3.06286	13931	4	1	0.766	0.07	6.5	NA	NA	1.6937	10.8303	1.2	3.13	163.889	18.1589	1.96667	67.3372
Compound 169	2.93379	13933	4	1	0.733	0.07	6.5	NA	NA	1.6937	10.8303	1.2	3.13	163.889	18.1589	1.96667	67.3372
Compound 170	1.18167	2099	9	3	0.295	0.335	6.5	NA	NA	2.29208	63.8298	15	1.525	13.3333	3.13333	2	16.3309
Compound 170	1.13907	1716	11	3	0.285	0.335	6.5	NA	NA	2.29208	63.8298	15	1.525	13.3333	3.13333	2	16.3309
Compound 171	0.539963	1495	6	1	0.135	0.032	6.5	0.003	0.34	2.45503	3.67434	0.38	3.78	5263.16	544.316	20	328.999
Compound 171	0.529468	1745	5	1	0.132	0.032	6.5	0.003	0.34	2.45503	3.67434	0.38	3.78	5263.16	544.316	20	328.999
Compound 172	2.05561	1252	27	5	0.514	0.360493	6.5	NA	NA	2.72789	70.1107	19	0.86	34.2105	9.27105	6.5	64.0449
Compound 172	2.1357	938	38	8	0.534	0.360493	6.5	NA	NA	2.72789	70.1107	19	0.86	34.2105	9.27105	6.5	64.0449
Compound 173	0.191157	1263	3	1	0.048	0.01	6.5	NA	NA	3.36485	24.8447	3.2	3.07	196.875	25.3575	6.3	15.592
Compound 173	0.198911	2287	1	1	0.05	0.01	6.5	NA	NA	3.36485	24.8447	3.2	3.07	196.875	25.3575	6.3	15.592
Compound 173	0.343529	1950	3	1	0.086	0.01	6.5	NA	NA	3.36485	24.8447	3.2	3.07	196.875	25.3575	6.3	15.592
Compound 174	5.24293	1928	45	1	1.311	0.633	6.5	0.69	0.963	3.91586	91.5493	52	1.955	40.3846	22.9385	21	66.3298
Compound 175	2.19763	804	46	3	0.549	0.007	6.5	0.391	0.549	1.78688	20.4082	2.5	3.55	1120	137.2	28	989.939
Compound 175	2.07895	889	39	5	0.52	0.007	6.5	0.391	0.549	1.78688	20.4082	2.5	3.55	1120	137.2	28	989.939
Compound 176	0.528284	1574	6	1	0.132	0.008	6.5	0.002	0.006	2.88153	53.9846	10.5	2.52	61.6667	11.9942	6.475	12.262
Compound 177	1.146	1935	10	3	0.286	0.093	6.5	0.192	4.2	0.903642	61.9469	14	1.91	20	4.52	2.8	16.141
Compound 177	1.14904	2147	9	3	0.287	0.093	6.5	0.192	4.2	0.903642	61.9469	14	1.91	20	4.52	2.8	16.141
Compound 178	1.99489	3067	11	3	0.499	0.112	6.5	0.235	NA	1.58264	78.7172	27	1.11	3.7037	1.27037	1	8.77734
Compound 178	2.12906	3962	9	2	0.532	0.112	6.5	0.235	NA	1.58264	78.7172	27	1.11	3.7037	1.27037	1	8.77734
Compound 179	3.81235	1183	54	9	0.953	2.922	6.5	NA	NA	0.516844	75.9494	24	1.31	34.1667	10.7967	8.2	435.935
Compound 179	3.82857	968	66	11	0.957	2.922	6.5	NA	NA	0.516844	75.9494	24	1.31	34.1667	10.7967	8.2	435.935
Compound 180	5.34403	2898	31	3	1.336	0.4	6.5	0.205	0.236	3.05678	90.573	49	1.9	26.5306	14.3531	13	25.6546
Compound 181	1.09058	1887	10	1	0.273	0.007	6.5	0.021	0.081	2.39	6.67356	0.71	3.84	4225.35	449.535	30	332.282
Compound 181	1.09651	1831	10	1	0.274	0.007	6.5	0.021	0.081	2.39	6.67356	0.71	3.84	4225.35	449.535	30	332.282
Compound 182	2.11449	1799	20	2	0.529	0.014	6.5	NA	NA	2.69646	57.6923	12	1.39	100	20.8	12	49.6968
Compound 182	2.07133	1734	20	3	0.518	0.014	6.5	NA	NA	2.69646	57.6923	12	1.39	100	20.8	12	49.6968
Compound 183	2.4288	1175	34	3	0.607	0.006	6.5	0.018	0.729	3.03804	32.5318	4.6	2.475	434.783	61.4783	20	306.977
Compound 183	2.40052	1306	31	2	0.6	0.006	6.5	0.018	0.729	3.03804	32.5318	4.6	2.475	434.783	61.4783	20	306.977
Compound 184	0.886409	711	21	1	0.222	0.017	6.5	0.01	0.017	2.40018	62.9067	14.5	2.36	110.345	25.4345	16	57.4038
Compound 185	1.09526	1804	10	1	0.274	0.009	6.5	0.012	0.021	2.92057	52.2131	9.85	2.01667	142.132	26.8132	14	25.6091
Compound 185	0.998338	1779	9	1	0.25	0.009	6.5	0.012	0.021	2.92057	52.2131	9.85	2.01667	142.132	26.8132	14	25.6091
Compound 186	4.804	3369	24	6	1.201	0.56	6.5	NA	NA	0.360984	80.3324	29	1.47	8.96552	3.23655	2.6	25.2076
Compound 186	4.933	3094	27	7	1.233	0.56	6.5	NA	NA	0.360984	80.3324	29	1.47	8.96552	3.23655	2.6	25.2076
Compound 187	1.54167	1154	22	8	0.385	0.082	6.5	NA	NA	1.9029	63.8298	15	1.38	60.6667	14.2567	9.1	40.2404
Compound 187	1.59904	1331	20	8	0.4	0.082	6.5	NA	NA	1.9029	63.8298	15	1.38	60.6667	14.2567	9.1	40.2404
Compound 188	5.025	2273	37	2	1.256	0.019	6.5	NA	NA	3.49684	57.6923	12	2.41	141.667	29.4667	17	132.557
Compound 188	5.021	2675	31	2	1.255	0.019	6.5	NA	NA	3.49684	57.6923	12	2.41	141.667	29.4667	17	132.557
Compound 189	0.985	3463	5	1	0.246	0.008	6.5	0.01	0.421	1.69307	6.61463	0.703333	3.075	4502.37	478.737	31.6667	323.897
Compound 189	1.179	1502	13	2	0.295	0.008	6.5	0.01	0.421	1.69307	6.61463	0.703333	3.075	4502.37	478.737	31.6667	323.897
Compound 190	5.428	4450	20	2	1.357	0.03	6.5	NA	NA	1.41491	67.1937	17	2.24	58.8235	14.8824	10	37.4313
Compound 190	5.417	4539	20	2	1.354	0.03	6.5	NA	NA	1.41491	67.1937	17	2.24	58.8235	14.8824	10	37.4313
Compound 191	1.754	279	105	27	0.438	0.085	6.5	0.15	0.47	0.412411	24.2377	3.1	1.335	132.258	16.9158	4.1	170254
Compound 191	1.8	446	67	19	0.45	0.085	6.5	0.15	0.47	0.412411	24.2377	3.1	1.335	132.258	16.9158	4.1	170254
Compound 192	5.626	5901	16	3	1.407	0.37	6.5	NA	NA	0.564746	72.6644	21	0.68	14.2857	4.12857	3	23.381
Compound 192	5.579	4526	21	4	1.395	0.37	6.5	NA	NA	0.564746	72.6644	21	0.68	14.2857	4.12857	3	23.381
Compound 193	4.683	1793	44	5	1.171	0.372	6.5	0.616	3.033	3.37929	53.6299	10.3667	2.5	231.511	44.7511	24	597.307
Compound 193	4.935	1334	62	6	1.234	0.372	6.5	0.616	3.033	3.37929	53.6299	10.3667	2.5	231.511	44.7511	24	597.307
Compound 194	3.191	2989	18	2	0.798	0.014	6.5	NA	NA	0.884174	93.2476	58	2.61	4.82759	3.00276	2.8	8.69847
Compound 194	3.137	3052	17	2	0.784	0.014	6.5	NA	NA	0.884174	93.2476	58	2.61	4.82759	3.00276	2.8	8.69847
Compound 195	1.076	1679	11	2	0.269	0.005	6.5	0.0195	0.024	2.56614	39.9317	6.23333	2.445	53.3422	8.32672	3.325	41.4687
Compound 195	1.108	1404	13	1	0.277	0.005	6.5	0.0195	0.024	2.56614	39.9317	6.23333	2.445	53.3422	8.32672	3.325	41.4687
Compound 195	1.03052	2787	6	NA	0.258	0.005	6.5	0.0195	0.024	2.56614	39.9317	6.23333	2.445	53.3422	8.32672	3.325	41.4687
Compound 196	0.984172	2137	8	2	0.246	0.183	6.5	NA	NA	0.445671	54.1821	10.575	2.46	30.4965	5.95215	3.225	16.9752
Compound 197	5	2007	42	14	1.25	0.048	6.5	NA	NA	1.66852	68.7023	18	0.47	72.2222	18.9222	13	94.145
Compound 197	5	1806	46	15	1.25	0.048	6.5	NA	NA	1.66852	68.7023	18	0.47	72.2222	18.9222	13	94.145
Compound 198	0.927824	4788	3	1	0.232	0.022	6.5	NA	NA	0.682445	45.1306	7.6	2.73	31.5789	5.31789	2.4	9.28492
Compound 199	0.883622	4495	3	1	0.221	0.1295	6.5	NA	NA	0.469355	54.5516	10.7167	2.04333	15.8631	3.11631	1.7	6.67575
Compound 200	7.211	3223	37	5	1.803	0.413	6.5	0.658	NA	2.56321	52.6316	10	2.04	130	24.7	13	180.363
Compound 200	6.889	3016	38	5	1.722	0.413	6.5	0.658	NA	2.56321	52.6316	10	2.04	130	24.7	13	180.363
Compound 201	1	2390	7	2	0.25	0.002	6.5	0.002	0.006	3.5039	27.7569	3.7	3	324.324	43.2324	12	44.2299
Compound 202	2.006	700	48	10	0.501	0.023	6.5	NA	NA	0.87995	74.9186	23	0.805	32.8435	10.0829	7.554	93.6669
Compound 202	1.997	785	42	7	0.499	0.023	6.5	NA	NA	0.87995	74.9186	23	0.805	32.8435	10.0829	7.554	93.6669
Compound 203	0.946	277	57	8	0.236	0.436	6.5	0.976	0.897	0.995178	76.9231	25	0.27	16.28	5.291	4.07	150.217
Compound 203	0.917	286	53	10	0.229	0.436	6.5	0.976	0.897	0.995178	76.9231	25	0.27	16.28	5.291	4.07	150.217
Compound 204	1.737	1095	26	2	0.434	0.16	6.5	NA	NA	4.06902	34.4828	5	2.77	455.507	66.0485	22.7753	192.1
Compound 204	1.737	1053	27	1	0.434	0.16	6.5	NA	NA	4.06902	34.4828	5	2.77	455.507	66.0485	22.7753	192.1
Compound 205	6.415	3803	28	2	1.604	0.018	6.5	NA	NA	1.8076	46.5116	8	2.74	110	18.92	8.8	166.004
Compound 205	6.476	3377	32	2	1.619	0.018	6.5	NA	NA	1.8076	46.5116	8	2.74	110	18.92	8.8	166.004
Compound 206	5.314	3809	23	1	1.328	0.009	6.5	0.039	0.568	2.74477	9.17431	1	3.45	1702.53	185.576	17.0253	682.123
Compound 206	5.198	4152	21	2	1.3	0.009	6.5	0.039	0.568	2.74477	9.17431	1	3.45	1702.53	185.576	17.0253	682.123
Compound 207	1.825	1875	16	3	0.456	0.027	6.5	NA	NA	0.975149	34.4828	5	3	186	26.97	9.3	102.035
Compound 207	1.852	1875	16	3	0.463	0.027	6.5	NA	NA	0.975149	34.4828	5	3	186	26.97	9.3	102.035
Compound 208	2.404	1159	35	1	0.601	0.005	6.5	0.008	0.022	3.76224	46.5116	8	3.115	183.558	31.572	14.6847	170.93
Compound 208	5.204	3145	28	1	1.301	0.005	6.5	0.008	0.022	3.76224	46.5116	8	3.115	183.558	31.572	14.6847	170.93
Compound 208	5.247	2119	41	2	1.312	0.005	6.5	0.008	0.022	3.76224	46.5116	8	3.115	183.558	31.572	14.6847	170.93
Compound 208	2.357	1307	30	2	0.589	0.005	6.5	0.008	0.022	3.76224	46.5116	8	3.115	183.558	31.572	14.6847	170.93
Compound 209	1.03	3919	4	1	0.258	0.284	6.5	0.691	0.433	1.19506	8.23998	0.89	3.12	11106.8	1199.64	98.8503	124.894
Compound 209	1.06	3282	5	1	0.265	0.284	6.5	0.691	0.433	1.19506	8.23998	0.89	3.12	11106.8	1199.64	98.8503	124.894
Compound 210	5.181	2654	33	1	1.295	0.009	6.5	NA	NA	2.58847	62.9631	14.53	2.62	227.116	52.4116	33	111.205
Compound 210	5.293	2772	32	1	1.323	0.009	6.5	NA	NA	2.58847	62.9631	14.53	2.62	227.116	52.4116	33	111.205
Compound 211	2.227	10724	3	1	0.557	0.014	6.5	NA	NA	3.2929	16.9492	2	3.32	95	11.21	1.9	32.6748
Compound 211	2.12	14082	3	1	0.53	0.014	6.5	NA	NA	3.2929	16.9492	2	3.32	95	11.21	1.9	32.6748
Compound 212	4.452	1347	55	2	1.113	0.008	6.5	0.012	0.878	3.36951	16.9492	2	3	2000	236	40	459722
Compound 212	4.427	1236	60	3	1.107	0.008	6.5	0.012	0.878	3.36951	16.9492	2	3	2000	236	40	459722
Compound 213	1.888	1616	19	4	0.472	0.058	6.5	0.727	4.628	0.902332	19.1584	2.315	3.32	334.773	40.4523	7.75	281.221
Compound 213	1.881	1474	21	5	0.47	0.058	6.5	0.727	4.628	0.902332	19.1584	2.315	3.32	334.773	40.4523	7.75	281.221
Compound 214	2	15976	2	1	0.5	0.071	6.5	0.1	0.388	2.41424	52.4927	9.95	2.085	11.0553	2.09553	1.1	3.88808
Compound 214	2	21914	2	0	0.5	0.071	6.5	0.1	0.388	2.41424	52.4927	9.95	2.085	11.0553	2.09553	1.1	3.88808
Compound 215	2.065	4228	8	1	0.516	0.031	6.5	0.029	0.033	2.97905	82.996	32.8	1.99	8.12195	3.2098	2.664	5.32455
Compound 215	1.94	4681	7	1	0.485	0.031	6.5	0.029	0.033	2.97905	82.996	32.8	1.99	8.12195	3.2098	2.664	5.32455
Compound 216	1.77	4986	6	1	0.442	0.07	6.5	NA	NA	2.8807	73.7126	21.9	1.69	11.0457	3.28167	2.419	5.97813
Compound 216	1.781	5340	6	1	0.445	0.07	6.5	NA	NA	2.8807	73.7126	21.9	1.69	11.0457	3.28167	2.419	5.97813
Compound 217	1.738	7249	4	2	0.434	0.396	6.5	0.508	NA	1.64888	8.83652	0.96	2.88	598.958	65.0708	5.75	60.8177
Compound 217	1.816	21601	1	1	0.454	0.396	6.5	0.508	NA	1.64888	8.83652	0.96	2.88	598.958	65.0708	5.75	60.8177
Compound 218	1.709	811	35	3	0.427	0.029	6.5	NA	NA	0.54425	17.5911	2.09	3.24	716.986	85.1851	14.985	1217.18
Compound 218	1.693	765	37	3	0.423	0.029	6.5	NA	NA	0.54425	17.5911	2.09	3.24	716.986	85.1851	14.985	1217.18
Compound 219	5.417	3458	26	1	1.354	0.016	6.5	NA	NA	2.31417	77.3623	25.47	1.43	43.4629	14.3093	11.07	33.0999
Compound 219	5.464	3765	24	1	1.366	0.016	6.5	NA	NA	2.31417	77.3623	25.47	1.43	43.4629	14.3093	11.07	33.0999
Compound 220	2.561	2364	18	14	0.64	2.425	6.5	NA	NA	0.274708	79.1367	27.5	1.34	9.09091	3.15909	2.5	25.9157
Compound 220	2.56	1355	31	8	0.64	2.425	6.5	NA	NA	0.274708	79.1367	27.5	1.34	9.09091	3.15909	2.5	25.9157
Compound 221	2.472	2492	17	2	0.618	0.119	6.5	NA	NA	1.25564	66.3498	16.47	2.47	21.7304	5.39414	3.579	33.342
Compound 221	2.255	2104	18	2	0.564	0.119	6.5	NA	NA	1.25564	66.3498	16.47	2.47	21.7304	5.39414	3.579	33.342
Compound 222	1.939	1999	16	2	0.485	0.021	6.5	0.245	1.662	2.43789	23.4357	2.97	3.27	550.101	69.7143	16.338	188.36
Compound 222	1.952	1779	18	2	0.488	0.021	6.5	0.245	1.662	2.43789	23.4357	2.97	3.27	550.101	69.7143	16.338	188.36
Compound 223	2.792	6417	7	1	0.698	0.014	6.5	NA	NA	3.47801	57.3433	11.85	2.62	95.3502	19.7041	11.299	15.5309
Compound 223	2.79	5808	8	1	0.698	0.014	6.5	NA	NA	3.47801	57.3433	11.85	2.62	95.3502	19.7041	11.299	15.5309
Compound 224	1.868	430	72	2	0.467	0.0673333	6.5	0.087	0.3025	3.30909	64.7414	15.5133	2.51	159.626	38.2496	24.7633	5023.68
Compound 224	1.914	781	41	1	0.478	0.0673333	6.5	0.087	0.3025	3.30909	64.7414	15.5133	2.51	159.626	38.2496	24.7633	5023.68
Compound 225	6.436	2852	38	3	1.609	0.085	6.5	NA	NA	2.18645	71.3391	19.93	2.69	102.696	28.6901	20.4672	122.158
Compound 225	6.609	3361	33	3	1.652	0.085	6.5	NA	NA	2.18645	71.3391	19.93	2.69	102.696	28.6901	20.4672	122.158
Compound 226	4.679	4254	18	1	1.17	0.343	6.5	NA	NA	1.26929	49.2625	8.85	2.7	323.367	58.0929	28.618	49.3644
Compound 226	4.784	6802	12	0	1.196	0.343	6.5	NA	NA	1.26929	49.2625	8.85	2.7	323.367	58.0929	28.618	49.3644
Compound 227	4.879	23499	3	1	1.22	0.01	6.5	0.014	0.038	3.30769	24.4207	3.13	3.04	118.786	15.2248	3.718	19.127
Compound 227	4.957	40067	2	1	1.239	0.01	6.5	0.014	0.038	3.30769	24.4207	3.13	3.04	118.786	15.2248	3.718	19.127
Compound 228	1.459	1116	22	1	0.365	0.31	6.5	NA	NA	2.1078	40.6091	6.4	2.45	156.25	24.625	10	110.587
Compound 228	1.493	1145	22	1	0.373	0.31	6.5	NA	NA	2.1078	40.6091	6.4	2.45	156.25	24.625	10	110.587
Compound 229	3.2	6484	8	2	0.8	0.026	6.5	NA	NA	3.37844	6.76183	0.72	2.71	1263.47	134.535	9.097	176.886
Compound 229	3.179	18399	3	1	0.795	0.026	6.5	NA	NA	3.37844	6.76183	0.72	2.71	1263.47	134.535	9.097	176.886
Compound 230	1.817	1581	19	3	0.454	0.004	6.5	NA	NA	2.94512	25.7985	3.36	3.23	833.333	108.533	28	170.92
Compound 230	1.722	1616	18	2	0.43	0.004	6.5	NA	NA	2.94512	25.7985	3.36	3.23	833.333	108.533	28	170.92
Compound 231	1.918	565	57	3	0.48	0.005	6.5	NA	NA	0.464477	36.3844	5.41	2.69	724.584	107.738	39.2	1839.12
Compound 231	1.946	535	61	4	0.486	0.005	6.5	NA	NA	0.464477	36.3844	5.41	2.69	724.584	107.738	39.2	1839.12
Compound 232	4.728	2980	26	1	1.182	0.382	6.5	NA	NA	3.68089	74.0827	22.23	1.49	103.464	31.0464	23	33.887
Compound 232	4.667	4169	19	1	1.167	0.382	6.5	NA	NA	3.68089	74.0827	22.23	1.49	103.464	31.0464	23	33.887
Compound 233	5.206	1905	46	5	1.302	0.321	6.5	0.536	NA	2.57676	46.1718	7.9	2.11	124	21.2164	9.796	234.443
Compound 233	5.234	3054	29	3	1.308	0.321	6.5	0.536	NA	2.57676	46.1718	7.9	2.11	124	21.2164	9.796	234.443
Compound 234	2.357	1223	32	5	0.589	0.0403333	6.5	0.019	0.095	2.73215	32.5318	4.6	3.195	876.547	123.944	40.3212	437.829
Compound 234	2.254	952	39	4	0.564	0.0403333	6.5	0.019	0.095	2.73215	32.5318	4.6	3.195	876.547	123.944	40.3212	437.829
Compound 235	4.334	1514	48	3	1.083	0.0095	6.5	0.015	0.036	2.77491	61.1511	13.6	2.052	171.147	38.0631	23.276	390.24
Compound 235	4.279	1202	59	3	1.07	0.0095	6.5	0.015	0.036	2.77491	61.1511	13.6	2.052	171.147	38.0631	23.276	390.24
Compound 236	2.594	5896	7	1	0.648	0.016	6.5	0.022	NA	3.16905	49.7238	9	2.16	96.1889	17.4102	8.657	19.4755
Compound 236	2.612	5552	8	1	0.653	0.016	6.5	0.022	NA	3.16905	49.7238	9	2.16	96.1889	17.4102	8.657	19.4755
Compound 237	5.344	10273	9	2	1.336	0.003	6.5	0.012	0.048	3.15987	37.234	5.6	3.09	443.964	66.7722	24.862	38.3711
Compound 237	5.119	9994	9	2	1.28	0.003	6.5	0.012	0.048	3.15987	37.234	5.6	3.09	443.964	66.7722	24.862	38.3711
Compound 238	0.972	6148	3	1	0.243	0.007	6.5	0.062	0.476	2.6827	15.8594	1.85	3.36	100	11.665	1.85	30.2621
Compound 238	0.978	6422	3	1	0.244	0.007	6.5	0.062	0.476	2.6827	15.8594	1.85	3.36	100	11.665	1.85	30.2621
Compound 239	2.33069	1398	28	1	0.583	0.057	6.5	NA	NA	0.375481	55.5278	11.1	1.74	41.4414	8.28414	4.6	95.9697
Compound 240	1	1740	11	1	0.25	0.026	6.5	NA	NA	1.61384	76.6367	24.7	2.23	36.4372	11.7437	9	11.3996
Compound 241	1	2862	6	2	0.25	0.392	6.5	NA	NA	2.40426	64.207	15.21	2.8	43.0638	10.2014	6.55	8.84037
Compound 242	1	1048	16	1	0.25	0.239	6.5	NA	NA	2.75303	35.3759	5.19	2.91	2092.87	307.045	108.62	82.6316
Compound 243	1	2304	7	2	0.25	0.6565	6.5	NA	NA	0.49258	46.5792	8.02	0.41	24.3142	4.18642	1.95	21.3064
Compound 244	1	193	73	10	0.25	0.21575	6.5	NA	NA	0.515342	39.3385	6.09	2.02	182.759	28.2929	11.13	1615.15
Compound 245	3	6337	8	1	0.75	0.13	6.5	NA	NA	2.31021	30.7937	4.26	2.29	280.986	38.8716	11.97	47.8113
Compound 246	1	1700	10	0	0.25	0.3885	6.5	NA	NA	0.182764	35.0024	5.11	1.25	104.305	15.2275	5.33	46.0642
Compound 247	1	452	39	1	0.25	0.023	6.5	0.036	0.073	3.25465	48.6365	8.65	2.57	2207.98	392.689	190.99	308.803
Compound 248	1	2991	5	1	0.25	0.2305	6.5	NA	NA	2.14193	24.5423	3.15	3.285	126.349	16.2169	3.98	32.7474
Compound 249	1	667	29	2	0.25	0.195333	6.5	NA	NA	0.297276	22.9347	2.89	1.855	142.561	17.9641	4.12	314.827
Compound 250	0.5	422	18	1	0.125	0.002	6.5	NA	NA	2.38423	41.4053	6.6	2.77	315.455	50.2835	20.82	74.1339
Compound 251	1	1524	10	5	0.25	1.441	6.5	NA	NA	0.785633	15.9328	1.86	2.47	110.484	12.8979	2.055	131.733
Compound 252	1	311	54	21	0.25	0.015	6.5	NA	NA	0.282842	21.8186	2.715	3.27	306.03	38.0808	8.3087	1024.2
Compound 252	1	384	43	22	0.25	0.015	6.5	NA	NA	0.282842	21.8186	2.715	3.27	306.03	38.0808	8.3087	1024.2
Compound 252	1	281	59	27	0.25	0.015	6.5	NA	NA	0.282842	21.8186	2.715	3.27	306.03	38.0808	8.3087	1024.2
Compound 253	1	312	53	2	0.25	0.091	6.5	NA	NA	0.389187	28.4268	3.82	2.67	297.097	39.9239	11.3491	893.149
Compound 253	1	299	56	1	0.25	0.091	6.5	NA	NA	0.389187	28.4268	3.82	2.67	297.097	39.9239	11.3491	893.149
Compound 253	1	307	54	3	0.25	0.091	6.5	NA	NA	0.389187	28.4268	3.82	2.67	297.097	39.9239	11.3491	893.149
Compound 254	2	661	50	2	0.5	0.138	6.5	NA	NA	1.24359	83.8158	34.1189	2.4	33.9398	13.8159	11.5799	86.8776
Compound 254	2	726	46	2	0.5	0.138	6.5	NA	NA	1.24359	83.8158	34.1189	2.4	33.9398	13.8159	11.5799	86.8776
Compound 254	2	771	43	2	0.5	0.138	6.5	NA	NA	1.24359	83.8158	34.1189	2.4	33.9398	13.8159	11.5799	86.8776
Compound 255	0.984337	661	25	6	0.246	0.129	6.5	NA	NA	0.357881	13.4846	1.53472	2.56	345.34	39.304	5.3	630.638
Compound 256	1.03613	612	28	NA	0.259	0.021	6.5	0.025	0.404	2.27888	23.1043	2.91699	3.99	925.612	116.861	27	386.558
Compound 257	1.02462	2064	8	4	0.256	0.01	6.5	NA	NA	2.65558	44.4178	7.4	3.03	31.0811	5.17811	2.3	27.0133
Compound 258	1.1434	1881	10	1	0.286	0.038	6.5	NA	NA	1.7414	9.7601	1.07	3.8	420.561	46.1061	4.5	232.346
Compound 259	2.20496	4010	9	1	0.551	0.01	6.5	0.028	0.242	2.75313	27.4746	3.65	3.18	326.986	43.4401	11.935	62.9451
Compound 260	1.82235	539	56	3	0.456	0.802	6.5	1.143	0.74	0.369481	85.8158	37.695	1.15	50.4046	22.1405	19	110.291
Compound 261	2.31649	1396	28	2	0.579	0.016	6.5	0.097	0.119	2.85761	40.2449	6.31	3.18	427.892	67.0892	27	206.095
Compound 262	0.900705	897	17	3	0.225	0.042	6.5	0.045	0.039	3.04594	20.5412	2.52	2.865	1865.08	228.808	47	160.845
Compound 262	0.887909	1135	13	1	0.222	0.042	6.5	0.045	0.039	3.04594	20.5412	2.52	2.865	1865.08	228.808	47	160.845
Compound 263	1.10005	944	19	3	0.275	0.0015	6.5	0.128	0.245	2.77117	18.2244	2.18	3.3	3211.01	384.101	70	282.335
Compound 264	0.198241	131	25	19	0.05	2.048	6.5	1.84	0.276	2.14463	77.2976	25.4	1.87	7.61155	2.50115	1.93333	30.0961
Compound 265	1.07272	1161	15	1	0.268	0.012	6.5	NA	NA	2.7659	17.7326	2.11	3.34	440.758	52.4458	9.3	218.612
Compound 265	0.861246	848	17	2	0.215	0.012	6.5	NA	NA	2.7659	17.7326	2.11	3.34	440.758	52.4458	9.3	218.612
Compound 266	1.30827	417	52	9	0.327	0.222	6.5	NA	NA	1.47359	25.4433	3.3	2.03	242.424	31.4424	8	1099.42
Compound 267	1.26237	470	45	8	0.316	0.03	6.5	0.29	0.534	1.62535	29.0861	3.94	1.77	355.33	48.133	14	520.519
Compound 268	1.0401	4447	4	3	0.26	0.197	6.5	NA	NA	3.12817	51.2129	9.5	1.17	32.6316	6.05316	3.1	8.99403
Compound 269	0.031511	57	9	NA	0.008	0.001	6.5	NA	NA	2.40912	21.7863	2.71	3.795	140.221	17.4421	3.8	81.5309
Compound 270	1.237	444	46	6	0.309	0.4	6.5	NA	NA	3.20224	61.9469	14	2.38	78.5714	17.7571	11	197.612
Compound 271	2.362	1480	27	4	0.59	0.004	6.5	0.068	0.761	2.20492	17.1641	2.03	3.89	832.734	98.4874	16.9045	1089.45
Compound 271	2.336	969	40	3	0.584	0.004	6.5	0.068	0.761	2.20492	17.1641	2.03	3.89	832.734	98.4874	16.9045	1089.45
