# Supplementary material for: Evaluation of the Success of High-Throughput Physiologically Based Pharmacokinetic (HT-PBPK) Modeling Predictions to Inform Early Drug Discovery
Source: Mol Pharm. 2022 Apr 27;19(7):2203–16. doi: 10.1021/acs.molpharmaceut.2c00040 (PMC9257750; doi:10.1021/acs.molpharmaceut.2c00040)
Supplement: Supplementary file 3 — mp2c00040_si_003.xlsx [file mp2c00040_si_003.xlsx]

## Sheet: pbpk_dataset_po_2 (1)
	Observed PK Parameters
Compound_ID	DOSE (mg/kg)	AUC_0_INF (h*ng/ml)	CMAX (ng/ml)	Foral (%)	Aq Sol (mg/mL)	FaSSIF (mg/mL)	FeSSIF (mg/mL)	Peff (cm/s x10^4)	fu_inc (Dilution rat) [%]	logD	fup rat (%)	CLint_direct (uL/min/Mio Cells)	CLint_dilution (uL/min/Mio Cells)	CLint_unbound (uL/min/Mio Cells)	CLint_ivive (uL/min/Mio Cells)
Compound 1	10	1555	139	42.0023	0.401	NA	NA	2.2332	60.5992	2.85	13.33	407.577	89.6547	54.33	186.752
Compound 2	10	4360	389	130.333	0.009	NA	NA	2.56161	42.8317	3.82	6.97	216.93	35.301	15.12	868.261
Compound 3	10	79236	6177	314.803	0.028	NA	NA	1.73228	57.4835	2.53	11.91	58.7741	12.1774	7	13.4626
Compound 4	10	931	63	34.5317	0.802597	NA	NA	0.846442	84.4533	0.83	35.2005	23.2596	9.69471	8.1875	140.388
Compound 5	3	1941	377	NA	0.2605	0.772	2.7285	3.37819	46.5792	3.14	8.02	306.858	52.8348	24.61	46.6076
Compound 5	3	2657	514	68.738	0.2605	0.772	2.7285	3.37819	46.5792	3.14	8.02	306.858	52.8348	24.61	46.6076
Compound 6	3	547	194	28.3966	1.265	1.174	2.39	3.10503	63.4464	2.26	14.79	90.1285	21.0098	13.33	84.2923
Compound 7	3	1085	372	31.7025	0.248	0.766	2.705	3.57973	40.8898	3.24667	6.47	359.969	56.9579	23.29	164.176
Compound 8	3	14624	1450	68.471	0.158	0.272	0.943	2.81031	57.7385	2.53	12.02	8.31947	1.73195	1	4.46946
Compound 9	10	828	139	NA	0.209	NA	NA	2.72004	49.3861	2.89	8.89	188.301	33.8961	16.74	35.3804
Compound 9	10	4718	282	17.5744	0.209	NA	NA	2.72004	49.3861	2.89	8.89	188.301	33.8961	16.74	35.3804
Compound 10	10	2026	195	54.8823	0.104	NA	NA	2.9714	32.281	3.34	4.55	856.264	120.69	38.96	614.071
Compound 11	1	277	41	NA	0.00596667	NA	NA	3.09104	42.8317	3.38	6.97	78.9096	12.841	5.5	174.468
Compound 11	10	20640	1505	384.726	0.00596667	NA	NA	3.09104	42.8317	3.38	6.97	78.9096	12.841	5.5	174.468
Compound 12	5	7186	706	188.166	0.123	NA	NA	2.7149	36.6548	3.34	5.47	152.468	22.7528	8.34	116.678
Compound 13	3	1570	364	65.4462	0.395	0.464	0.788	2.32198	85.0109	1.6	36.19	25.9464	11.0456	9.39	16.1665
Compound 14	3	203	94	16.4267	0.104	0.121	0.18	3.35202	70.2058	2.29	19.07	195.569	53.1224	37.295	413.115
Compound 15	3	395	174	28.6575	0.054	0.073	0.182	3.69198	62.7935	2.32	14.44	135.942	31.2612	19.63	256.111
Compound 16	1	26	7	7.97776	0.142	NA	NA	3.32019	30.0554	3.3	4.12	733.738	100.581	30.23	2616.91
Compound 16	10	1016	85	37.9832	0.142	NA	NA	3.32019	30.0554	3.3	4.12	733.738	100.581	30.23	2616.91
Compound 17	10	3699	692	46.9682	0.0078	NA	NA	2.82682	23.8077	3.46	3.03	548.185	69.7675	16.61	295.79
Compound 18	3	847	487	35.8701	0.095	0.124	0.392	3.41824	44.2733	2.78	7.36	454.62	75.576	33.46	103.132
Compound 19	3	360	147	23.0893	0.014	0.026	0.055	3.32826	44.7761	2.675	7.5	499.2	83.616	37.44	143.094
Compound 20	3	1897	493	56.4581	0.135	NA	NA	3.02856	18.5031	3.11	2.22	759.459	91.1199	16.86	257.799
Compound 21	3	5874	843	28.9936	0.041	NA	NA	2.15509	9.7601	3.48	1.07	846.729	92.8269	9.06	55.2665
Compound 22	3	812	295	37.0764	0.028	0.049	0.126	3.16256	39.2968	2.79	6.08	561.842	86.9282	34.16	127.834
Compound 23	3	2979	780	44.416	0.0275	0.062	0.3415	2.54035	23.8077	2.7	3.03	1339.93	170.533	40.6	71.6458
Compound 24	3	943	359	19.9211	0.02	NA	NA	1.9134	8.83652	3.47	0.96	3444.79	374.242	33.07	331.472
Compound 25	4.2	115933	5637	42.9472	0.001	0.003	0.026	1.26451	2.81601	2.69	0.288923	346.113	35.5113	1	18.7837
Compound 26	3	1385	509	68.2106	0.099	0.104	0.373	2.45241	32.2306	2.62	4.54	342.401	48.2306	15.545	81.335
Compound 27	4.83	32111	2597	47.6508	0.013	0.027	0.175	1.37166	12.118	2.87	1.36014	73.5216	8.25216	1	18.865
Compound 28	3	845	335	44.1734	0.0135	0.037	0.109	2.93091	28.7578	2.735	3.88	878.866	118.577	34.1	82.5562
Compound 29	3	1439	233	10.3905	0.119	0.326	NA	1.88722	13.5254	3.76	1.54	1120.13	127.538	17.25	92.7929
Compound 30	3	189	41	17.2263	0.571	0.714	1.963	1.65765	24.4207	3.62	3.13	500.958	64.2078	15.68	236.146
Compound 31	3	874	246	32.2736	0.024	0.083	0.299	2.55118	36.3392	2.84	5.4	344.815	51.2395	18.62	169.16
Compound 32	3	21838	5640	80.2525	2.308	NA	NA	1.17411	27.0188	1.13	3.57	159.384	21.0594	5.69	10.6841
Compound 33	5	456	47	23.1125	0.0127	NA	NA	1.73285	10.0918	3.705	1.11	1963.06	215.917	21.79	951.294
Compound 34	3	1209	98	30.3352	0.001	0.012	0.545	1.45658	5.78254	3.47	0.61	1445.9	152.528	8.82	405.816
Compound 35	15	3168	1520	NA	0.984333	0.294	0.1535	2.66989	77.9159	2.11	26.08	55.9528	18.7285	14.5925	45.2028
Compound 35	5	596	245	NA	0.984333	0.294	0.1535	2.66989	77.9159	2.11	26.08	55.9528	18.7285	14.5925	45.2028
Compound 35	10	2256	853	33.0886	0.984333	0.294	0.1535	2.66989	77.9159	2.11	26.08	55.9528	18.7285	14.5925	45.2028
Compound 36	5.04901	19928	1480	31.143	0.0093	NA	NA	0.54029	3.67434	2.77	0.38	263.158	27.2158	1	73.1399
Compound 37	10	4765	2780	53.8734	0.671	1.742	NA	1.48905	85.8391	1.56	37.74	14.4674	6.36074	5.46	13.641
Compound 38	3	2059	140	39.5714	0.002	0.029	0.196	1.57408	5.5574	4.37	0.585	891.738	93.8688	5.21667	239.686
Compound 39	10	862	247	14.2299	0.0045	0.006	0.011	2.25662	69.0777	2.28	18.26	74.8083	19.7748	13.66	60.3299
Compound 40	8.46076	17679	4663	78.5492	1.1545	0.804	0.869	2.26071	49.8912	1.44	9.055	95.8586	17.3979	8.68	16.127
Compound 41	10	10340	3160	48.0432	0.433	0.536	0.986	2.40192	52.1005	1.85	9.81	71.9419	13.5459	7.0575	21.2232
Compound 42	5	352	57	12.9843	0.445	NA	NA	0.383344	79.2917	2.1	27.688	24.4758	8.54677	6.77688	39.6588
Compound 42	5	680	170	25.0454	0.445	NA	NA	0.383344	79.2917	2.1	27.688	24.4758	8.54677	6.77688	39.6588
Compound 42	5	360	75	13.2586	0.445	NA	NA	0.383344	79.2917	2.1	27.688	24.4758	8.54677	6.77688	39.6588
Compound 43	10.0689	23005	1510	70.1304	0.051	0.064	0.11	2.73817	83.5237	2.39	33.64	9.64625	3.88513	3.245	3.48061
Compound 44	3	5272	543	48.5621	0.007	NA	NA	1.47219	2.06105	4.3	0.21	5238.1	533.71	11	426.631
Compound 45	2.23239	1619	146	33.9573	0.0031	NA	NA	1.86308	53.5316	3.26	10.33	36.7861	7.09861	3.8	18.3123
Compound 46	0.849759	379	54	NA	0.007	0.012	0.089	2.48674	61.1713	2.79	13.61	28.6554	6.37554	3.9	76.8274
Compound 46	2.46148	947	152	61.6562	0.007	0.012	0.089	2.48674	61.1713	2.79	13.61	28.6554	6.37554	3.9	76.8274
Compound 46	0.930506	334	62	57.6098	0.007	0.012	0.089	2.48674	61.1713	2.79	13.61	28.6554	6.37554	3.9	76.8274
Compound 47	8.60237	3467	2788	74.6288	0.2725	0.219	0.327	2.34252	82.5735	1.58	32.15	3.11042	1.21104	1	38.9909
Compound 48	1.95402	2112	122	61.3355	0.02	0.027	0.05	2.08091	31.5186	3.62	4.4	39.7727	5.55227	1.75	53.8041
Compound 49	5	3475	1300	78.4644	0.505	NA	NA	0.891913	74.1851	2.43	22.3224	24.245	7.29538	5.41208	25.5384
Compound 49	5	4759	1450	107.453	0.505	NA	NA	0.891913	74.1851	2.43	22.3224	24.245	7.29538	5.41208	25.5384
Compound 49	5	2790	1350	62.9827	0.505	NA	NA	0.891913	74.1851	2.43	22.3224	24.245	7.29538	5.41208	25.5384
Compound 50	10.6327	6852	1445	51.8893	0.113	NA	NA	2.00877	60.4207	2.02	13.2439	83.0568	18.2057	11	26.9819
Compound 51	5.04901	4231	452	27.2223	0.068	NA	NA	0.332118	37.2782	2.64	5.61	103.387	15.5587	5.8	21.2871
Compound 52	10.9766	1221	176	13.5294	0.01	NA	NA	0.5885	45.9318	2.34	7.83	114.943	19.5943	9	95.6139
Compound 53	4.65369	2527	298	61.0032	0.112	NA	NA	3.02599	50.1199	3.46	9.13061	88.7125	16.1613	8.1	62.1564
Compound 54	7.76696	28512	8135	NA	0.245	0.063	0.287	1.87848	52.9479	2.79	10.1148	165.134	31.5461	16.703	29.0865
Compound 54	5	5342	1020	72.494	0.245	0.063	0.287	1.87848	52.9479	2.79	10.1148	165.134	31.5461	16.703	29.0865
Compound 55	1.68496	8368	540	56.1883	0.171	NA	NA	2.68373	39.0604	3.25	6.02359	58.1049	8.96049	3.5	6.74057
Compound 56	1.80531	4265	229	50.7628	0.145	0.265	0.401	2.42557	33.7292	3.58	4.84312	35.1014	5.04014	1.7	16.4414
Compound 57	4.36391	2974	258	36.535	1.751	NA	NA	0.812765	84.2425	1.43	34.8372	21.8158	9.02158	7.6	5.3525
Compound 58	3.02269	882	108	82.325	0.011	0.04	0.06	3.20173	37.1817	3.55	5.58817	244.564	36.7564	13.6667	778.195
Compound 59	2.12766	806	94	67.4033	0.221	0.28	0.59	3.0411	42.0768	3.57	6.77229	251.023	40.4023	17	182.601
Compound 60	5.14787	45	16	0.491185	0.088	NA	NA	0.351139	60.2617	2.43	13.1678	44.0469	9.62469	5.8	16.3216
Compound 61	3.11828	107	25	10.6197	0.017	NA	NA	2.24082	22.2681	4.02	2.78494	1939	242.5	54	3363.93
Compound 62	5.14787	914	71	16.6959	0.287	NA	NA	0.306507	76.7093	1.92	24.7756	12.5123	4.04123	3.1	16.1116
Compound 63	31.6678	122382	5230	NA	0.005	0.012	0.0925	2.54197	32.5085	3.78667	4.59534	150.152	21.2252	6.9	50.0942
Compound 63	10.4785	23197	1715	NA	0.005	0.012	0.0925	2.54197	32.5085	3.78667	4.59534	150.152	21.2252	6.9	50.0942
Compound 63	31.6532	103318	4645	NA	0.005	0.012	0.0925	2.54197	32.5085	3.78667	4.59534	150.152	21.2252	6.9	50.0942
Compound 63	10.2696	20396	1350	NA	0.005	0.012	0.0925	2.54197	32.5085	3.78667	4.59534	150.152	21.2252	6.9	50.0942
Compound 63	2.38896	1277	124	29.6874	0.005	0.012	0.0925	2.54197	32.5085	3.78667	4.59534	150.152	21.2252	6.9	50.0942
Compound 64	20	47657	5030	117.707	0.724	2.123	NA	2.17313	61.9345	2.72	13.9937	63.7611	14.4064	8.92251	15.6503
Compound 64	20	45812	4660	113.15	0.724	2.123	NA	2.17313	61.9345	2.72	13.9937	63.7611	14.4064	8.92251	15.6503
Compound 64	2	3034	454	74.94	0.724	2.123	NA	2.17313	61.9345	2.72	13.9937	63.7611	14.4064	8.92251	15.6503
Compound 64	2	2601	562	64.23	0.724	2.123	NA	2.17313	61.9345	2.72	13.9937	63.7611	14.4064	8.92251	15.6503
Compound 64	20	58364	4780	144.15	0.724	2.123	NA	2.17313	61.9345	2.72	13.9937	63.7611	14.4064	8.92251	15.6503
Compound 65	10.43	1292	636	31.5021	0.671	NA	NA	0.460205	14.8944	3.51	1.72	755.814	87.2814	13	1339.78
Compound 66	5.01266	618	258	25.2827	0.021	0.036	0.074	1.74276	67.6561	2.54	17.2992	80.9287	20.6929	14	96.5718
Compound 66	9.56718	1471	536	31.5493	0.021	0.036	0.074	1.74276	67.6561	2.54	17.2992	80.9287	20.6929	14	96.5718
Compound 67	5	9616	461	NA	0.002	NA	NA	1.50361	20.9391	3.87	2.58014	195.725	24.1175	5.05	95.7123
Compound 67	25	23509	917	NA	0.002	NA	NA	1.50361	20.9391	3.87	2.58014	195.725	24.1175	5.05	95.7123
Compound 67	5	6781	345	NA	0.002	NA	NA	1.50361	20.9391	3.87	2.58014	195.725	24.1175	5.05	95.7123
Compound 67	25	40936	1382	NA	0.002	NA	NA	1.50361	20.9391	3.87	2.58014	195.725	24.1175	5.05	95.7123
Compound 67	2.77397	1931	115	42.6068	0.002	NA	NA	1.50361	20.9391	3.87	2.58014	195.725	24.1175	5.05	95.7123
Compound 68	5	1678	783	28.2318	0.002	0.007	0.045	1.99126	25.975	3.515	3.39	2036.87	265.832	69.05	109.599
Compound 69	10.1606	202334	14900	34.1562	0.0005	NA	NA	1.87829	0.695618	2.78	0.07	17142.9	1725.09	12	85.4054
Compound 70	2.19616	1927	688	72.4725	0.373333	0.32	0.187	2.21273	83.1113	1.92	32.9809	13.0379	5.17379	4.3	11.4375
Compound 71	5.36628	664	366	26.3529	0.0245	0.027	0.05	2.84909	76.5305	2.28	24.59	109.801	35.2801	27	81.5784
Compound 72	2.19616	486	130	40.6831	0.009	0.01	0.012	3.37016	62.1252	3	14.0914	141.931	32.1931	20	97.0982
Compound 73	2.25	65	34	8.16257	0.457	0.207	0.51	0.542326	31.6723	1.49	4.43	90.2935	12.6293	4	7710.3
Compound 73	2.25	69	42	8.7567	0.457	0.207	0.51	0.542326	31.6723	1.49	4.43	90.2935	12.6293	4	7710.3
Compound 73	2.25	41	22	5.16824	0.457	0.207	0.51	0.542326	31.6723	1.49	4.43	90.2935	12.6293	4	7710.3
Compound 74	4.11011	7480	1060	108.527	0.018	0.021	0.022	3.44298	70.3937	2.67	19.2093	29.6731	8.09731	5.7	12.5548
Compound 74	32.6107	72512	2188	132.595	0.018	0.021	0.022	3.44298	70.3937	2.67	19.2093	29.6731	8.09731	5.7	12.5548
Compound 75	3.37108	2527	675	58.2482	0.01	0.167	0.339	1.91356	7.28836	3.91	0.78	1230.77	131.717	9.6	417.387
Compound 76	9.95308	7110	1745	84.1577	0.016	NA	NA	1.5226	3.48702	1.92	0.36	10277.8	1061.08	37	1884.49
Compound 77	2.67709	926	370	38.0648	0.018	0.025	0.048	3.01087	52.9621	3.17	10.12	58.7945	11.2344	5.95	54.2257
Compound 78	20.5106	238840	22063	103.375	0.05	NA	NA	1.00631	1.18718	1.87	0.12	3666.67	370.627	4.4	265.239
Compound 79	10.2711	945	438	23.0374	0.058	NA	NA	2.8323	72.4597	2.4	20.83	65.2904	18.769	13.6	151.838
Compound 80	10.0886	1468	1750	42.1229	0.106	NA	NA	2.95363	69.7397	2.1	18.73	261.612	70.2612	49	292.648
Compound 81	5.53985	12179	1258	116.593	0.039	0.078	0.027	2.61313	66.2277	2.465	16.395	40.9678	10.1418	6.71667	12.0914
Compound 82	5.11612	13018	1036	192.589	0.136	NA	NA	2.55308	74.1824	2.19	22.32	19.7133	5.93133	4.4	13.4956
Compound 83	3	4188	837	68.6723	0.09	0.514	1.126	1.98914	70.2193	2.33	19.08	16.7715	4.55715	3.2	10.158
Compound 83	2.91923	3800	912	64.0422	0.09	0.514	1.126	1.98914	70.2193	2.33	19.08	16.7715	4.55715	3.2	10.158
Compound 84	11.1952	111365	5985	100.836	0.013	0.005	0.004	3.13208	88.6608	1.81	43.88	2.27894	1.12789	1	0.800251
Compound 85	25.8299	73987	4617	59.4	0.013	0.065	0.189	2.30659	45.7593	3.105	7.78	20.5656	3.49656	1.6	9.80179
Compound 86	5.33233	398	83	30.4748	0.27	NA	NA	2.21926	55.6027	2.95	11.13	72.7763	14.5676	8.1	693.519
Compound 87	6.9	5394	804	86.8459	0.077	0.233	0.204	0.814664	77.7093	1.145	25.85	3.86847	1.28685	1	32.8793
Compound 87	6.9	6084	565	97.9648	0.077	0.233	0.204	0.814664	77.7093	1.145	25.85	3.86847	1.28685	1	32.8793
Compound 87	6.9	599	456	9.64847	0.077	0.233	0.204	0.814664	77.7093	1.145	25.85	3.86847	1.28685	1	32.8793
Compound 87	6.9	5011	1330	80.6779	0.077	0.233	0.204	0.814664	77.7093	1.145	25.85	3.86847	1.28685	1	32.8793
Compound 87	6.9	5086	516	81.8949	0.077	0.233	0.204	0.814664	77.7093	1.145	25.85	3.86847	1.28685	1	32.8793
Compound 87	2	856	211	51.3341	0.077	0.233	0.204	0.814664	77.7093	1.145	25.85	3.86847	1.28685	1	32.8793
Compound 87	20	7683	1830	46.0627	0.077	0.233	0.204	0.814664	77.7093	1.145	25.85	3.86847	1.28685	1	32.8793
Compound 87	2	767	164	45.9596	0.077	0.233	0.204	0.814664	77.7093	1.145	25.85	3.86847	1.28685	1	32.8793
Compound 87	20	8311	2360	49.8264	0.077	0.233	0.204	0.814664	77.7093	1.145	25.85	3.86847	1.28685	1	32.8793
Compound 87	2	630	133	37.7927	0.077	0.233	0.204	0.814664	77.7093	1.145	25.85	3.86847	1.28685	1	32.8793
Compound 87	2	120	41	7.18961	0.077	0.233	0.204	0.814664	77.7093	1.145	25.85	3.86847	1.28685	1	32.8793
Compound 87	20	6576	1650	39.4251	0.077	0.233	0.204	0.814664	77.7093	1.145	25.85	3.86847	1.28685	1	32.8793
Compound 87	20	8162	1480	48.9365	0.077	0.233	0.204	0.814664	77.7093	1.145	25.85	3.86847	1.28685	1	32.8793
Compound 87	20	962	467	5.76553	0.077	0.233	0.204	0.814664	77.7093	1.145	25.85	3.86847	1.28685	1	32.8793
Compound 87	2	813	149	48.7519	0.077	0.233	0.204	0.814664	77.7093	1.145	25.85	3.86847	1.28685	1	32.8793
Compound 88	8.60094	3278	1470	56.2823	0.173	0.192	0.098	3.53202	73.6039	2.3	21.8044	64.2073	19.0207	14	46.3151
Compound 89	6.02592	639	46	36.6937	0.44	NA	NA	1.31887	63.206	1.45	14.66	16.3711	3.79711	2.4	301.821
Compound 90	2	222	23	6.6905	0.011	0.076	0.074	1.71701	50.1782	1.905	9.15	28.4153	5.18153	2.6	34.1437
Compound 90	2	2196	191	66.154	0.011	0.076	0.074	1.71701	50.1782	1.905	9.15	28.4153	5.18153	2.6	34.1437
Compound 90	20	23569	2310	71.0002	0.011	0.076	0.074	1.71701	50.1782	1.905	9.15	28.4153	5.18153	2.6	34.1437
Compound 90	2	1753	178	52.8063	0.011	0.076	0.074	1.71701	50.1782	1.905	9.15	28.4153	5.18153	2.6	34.1437
Compound 90	20	23401	1990	70.4957	0.011	0.076	0.074	1.71701	50.1782	1.905	9.15	28.4153	5.18153	2.6	34.1437
Compound 90	2	2002	223	60.2981	0.011	0.076	0.074	1.71701	50.1782	1.905	9.15	28.4153	5.18153	2.6	34.1437
Compound 90	20	2724	489	8.20737	0.011	0.076	0.074	1.71701	50.1782	1.905	9.15	28.4153	5.18153	2.6	34.1437
Compound 90	20	18768	1350	56.5391	0.011	0.076	0.074	1.71701	50.1782	1.905	9.15	28.4153	5.18153	2.6	34.1437
Compound 90	2	1984	197	59.7528	0.011	0.076	0.074	1.71701	50.1782	1.905	9.15	28.4153	5.18153	2.6	34.1437
Compound 90	20	21913	1883	66.0116	0.011	0.076	0.074	1.71701	50.1782	1.905	9.15	28.4153	5.18153	2.6	34.1437
Compound 91	10.1157	68940	14533	NA	0.185	0.224	0.194	2.81237	74.5253	2.08	22.6333	22.5331	6.84331	5.1	13.7603
Compound 91	15	227844	6947	NA	0.185	0.224	0.194	2.81237	74.5253	2.08	22.6333	22.5331	6.84331	5.1	13.7603
Compound 91	11.8676	12141	3805	72.6681	0.185	0.224	0.194	2.81237	74.5253	2.08	22.6333	22.5331	6.84331	5.1	13.7603
Compound 92	29.4972	21758	15572	NA	0.037	0.06	0.11	1.04896	43.9095	2.92	7.26	234.16	38.716	17	78.7127
Compound 92	9.12181	4830	3385	58.7493	0.037	0.06	0.11	1.04896	43.9095	2.92	7.26	234.16	38.716	17	78.7127
Compound 93	5.18383	1376	250	109.4	0.293	NA	NA	2.09662	49.2004	2.95	8.83	271.801	48.7801	24	1278.1
Compound 94	2.5	1238	202	46.0865	0.004	0.048	0.0315	0.924492	47.048	1.17	8.16	12.2549	2.12549	1	68.6456
Compound 94	2.5	1581	565	58.8614	0.004	0.048	0.0315	0.924492	47.048	1.17	8.16	12.2549	2.12549	1	68.6456
Compound 94	2.5	1355	300	50.4525	0.004	0.048	0.0315	0.924492	47.048	1.17	8.16	12.2549	2.12549	1	68.6456
Compound 94	20	15612	2680	72.6381	0.004	0.048	0.0315	0.924492	47.048	1.17	8.16	12.2549	2.12549	1	68.6456
Compound 94	20	10117	2950	47.0712	0.004	0.048	0.0315	0.924492	47.048	1.17	8.16	12.2549	2.12549	1	68.6456
Compound 94	2.5	174	188	6.49317	0.004	0.048	0.0315	0.924492	47.048	1.17	8.16	12.2549	2.12549	1	68.6456
Compound 94	20	9223	1240	42.9102	0.004	0.048	0.0315	0.924492	47.048	1.17	8.16	12.2549	2.12549	1	68.6456
Compound 94	20	3460	919	16.0973	0.004	0.048	0.0315	0.924492	47.048	1.17	8.16	12.2549	2.12549	1	68.6456
Compound 94	2.5	1392	356	51.8001	0.004	0.048	0.0315	0.924492	47.048	1.17	8.16	12.2549	2.12549	1	68.6456
Compound 94	20	11650	2290	54.2065	0.004	0.048	0.0315	0.924492	47.048	1.17	8.16	12.2549	2.12549	1	68.6456
Compound 95	5.14787	80170	4680	75.5239	0.019	0.021	0.08	0.49879	20.8173	2.85	2.56168	58.5553	7.20553	1.5	6.63471
Compound 96	27.3871	12236	1056	33	0.041	0.032	0.088	2.42261	21.7863	3.815	2.71	553.506	68.8506	15	127.494
Compound 97	9.24609	300	62	7	0.003	0.02	0.031	2.41268	46.7138	3.11	8.06	911.911	157.341	73.5	456.579
Compound 98	8.48434	9295	765	120.515	0.006	0.011	0.021	2.49013	64.6133	2.98	15.44	19.4301	4.64301	3	34.2468
Compound 99	9.11636	13551	1645	138.01	0.02	0.031	0.055	2.77225	71.3391	2.74	19.93	16.558	4.6258	3.3	20.5177
Compound 100	3.25259	1414	316	32.3459	0.039	NA	NA	2.26463	31.8762	2.85	4.47	469.799	65.8799	21	72.8148
Compound 100	2.94565	1260	354	31.844	0.039	NA	NA	2.26463	31.8762	2.85	4.47	469.799	65.8799	21	72.8148
Compound 101	2.32884	859	84	39.5933	0.167	NA	NA	1.38943	48.5098	2.04	8.61	101.045	17.9345	8.7	56.274
Compound 102	5.02572	4102	540	NA	0.039	0.146	0.582	0.461592	16.4437	1.98	1.93	51.8135	6.08135	1	65.4226
Compound 103	1.183	299	260	88.0364	0.106	NA	NA	1.93289	39.8358	2.93	6.21	547.504	85.3504	34	2066.1
Compound 103	1.26609	129	73	35.575	0.106	NA	NA	1.93289	39.8358	2.93	6.21	547.504	85.3504	34	2066.1
Compound 104	3.49927	14002	2695	54.9782	0.028	NA	NA	2.96191	1.48002	3.02	0.15	40666.7	4121.57	61	329.628
Compound 105	3.17059	836	270	28.5454	0.356	0.513	0.526	2.64263	35.8835	3.18	5.3	483.019	71.3419	25.6	72.7427
Compound 106	1.53774	4927	467	71.6886	0.007	0.034	0.076	1.423	22.428	2.78	2.81	131.673	16.4973	3.7	29.4878
Compound 106	1.57888	6722	763	95.2564	0.007	0.034	0.076	1.423	22.428	2.78	2.81	131.673	16.4973	3.7	29.4878
Compound 107	7.62411	46556	4411	NA	0.129	0.198	0.275	0.869488	18.5031	3.02	2.22	67.5676	8.10676	1.5	38.2556
Compound 108	0.984829	162	91	42.7736	0.3285	NA	NA	1.72002	61.2922	2.21	13.67	245.062	54.6562	33.5	191.29
Compound 108	1.01575	58	40	14.755	0.3285	NA	NA	1.72002	61.2922	2.21	13.67	245.062	54.6562	33.5	191.29
Compound 109	2.80363	736	90	91.0043	0.032	NA	NA	2.28595	51.3	1.77	9.53	48.2686	8.96686	4.6	577.698
Compound 110	3.10477	1147	192	71.0877	0.207	NA	NA	2.67957	76.1485	1.25	24.2	136.364	43.3364	33	40.3999
Compound 111	20	154372	2985	NA	0.012	0.072	0.1905	0.582764	4.78469	3.2	0.5	380	39.71	1.9	67.8475
Compound 111	31.6816	571278	49233	NA	0.012	0.072	0.1905	0.582764	4.78469	3.2	0.5	380	39.71	1.9	67.8475
Compound 111	9.55111	124226	16900	81.1	0.012	0.072	0.1905	0.582764	4.78469	3.2	0.5	380	39.71	1.9	67.8475
Compound 112	3.83706	8614	1285	NA	0.003	NA	NA	2.02503	42.8883	3.04	6.985	214.746	34.9746	15	23.3105
Compound 113	2.8714	1704	1260	37.4164	0.032	0.152	0.223	2.99308	20.4748	2.52	2.51	1852.59	227.109	46.5	71.6843
Compound 114	3.02921	532	152	56.4495	0.006	0.016	0.018	2.20954	66.8473	2.47	16.78	268.176	67.3176	45	1749.78
Compound 114	3.12319	851	176	87.4833	0.006	0.016	0.018	2.20954	66.8473	2.47	16.78	268.176	67.3176	45	1749.78
Compound 115	2.954	1973	767	NA	0.0715	0.1685	0.0785	2.37193	30.7414	2.66	4.25	494.118	68.3118	21	253.499
Compound 115	2.74355	2113	2660	NA	0.0715	0.1685	0.0785	2.37193	30.7414	2.66	4.25	494.118	68.3118	21	253.499
Compound 115	3.19796	1290	1615	NA	0.0715	0.1685	0.0785	2.37193	30.7414	2.66	4.25	494.118	68.3118	21	253.499
Compound 116	10	4082	792	97.498	0.015	0.017	0.01	1.91005	81.6964	0.12	30.86	18.7946	7.09946	5.8	230.053
Compound 116	10.1394	3002	628	70.7238	0.015	0.017	0.01	1.91005	81.6964	0.12	30.86	18.7946	7.09946	5.8	230.053
Compound 117	10.6799	6869	310	67.8978	0.742	2.212	0.508	1.7515	68.775	2.26	18.05	14.8002	3.8843	2.67143	25.4809
Compound 117	3.45495	2210	104	67.5313	0.742	2.212	0.508	1.7515	68.775	2.26	18.05	14.8002	3.8843	2.67143	25.4809
Compound 117	3.41996	2533	124	78.1894	0.742	2.212	0.508	1.7515	68.775	2.26	18.05	14.8002	3.8843	2.67143	25.4809
Compound 118	3.37406	1184	164	58.0726	0.045	0.526	2.251	2.91839	71.4286	1.99	20	85	23.8	17	45.012
Compound 119	10.4042	18597	3610	53.3713	0.037	0.081	NA	2.66108	60.2873	2.64	13.18	128.983	28.1983	17	8.10095
Compound 119	10.3543	20516	4000	59.1623	0.037	0.081	NA	2.66108	60.2873	2.64	13.18	128.983	28.1983	17	8.10095
Compound 120	10.9763	2065	305	63.0506	0.047	0.013	0.335	2.99092	71.0031	3.01	19.67	47.2801	13.098	9.3	564.637
Compound 120	11.5939	1191	235	34.4216	0.047	0.013	0.335	2.99092	71.0031	3.01	19.67	47.2801	13.098	9.3	564.637
Compound 121	5.17543	92	30	3.18443	0.547203	NA	NA	0.266686	96.7692	1.57748	74.97	1.46725	1.13673	1.1	8.70645
Compound 122	2.90247	394	95	36.9126	0.082	NA	NA	3.24459	86.3807	1.16	38.81	64.4164	28.9416	25	54.0037
Compound 123	3.51615	1816	222	76.3154	0.485	NA	NA	1.95486	52.4091	1.98	9.92	211.694	40.0694	21	72.7499
Compound 124	4.47152	1629	151	43.9585	0.325	NA	NA	2.0966	53.5048	3.15	10.32	155.039	29.9039	16	55.6726
Compound 124	4.16901	1460	119	42.258	0.325	NA	NA	2.0966	53.5048	3.15	10.32	155.039	29.9039	16	55.6726
Compound 125	0.947279	110	53	49.4245	0.901	1.177	2.8725	2.49662	60.2579	2.225	13.166	288.148	62.9585	37.9375	865.399
Compound 125	0.985019	68	59	29.4738	0.901	1.177	2.8725	2.49662	60.2579	2.225	13.166	288.148	62.9585	37.9375	865.399
Compound 125	2.66521	677	258	59.1074	0.901	1.177	2.8725	2.49662	60.2579	2.225	13.166	288.148	62.9585	37.9375	865.399
Compound 126	1.11691	1567	208	90.7137	0.021	0.084	0.177	3.2044	64.2782	1.8	15.25	37.377	8.8677	5.7	19.6885
Compound 127	0.997152	261	132	33.1886	0.028	0.039	0.09	3.37778	69.9192	2.53	18.86	100.742	27.1742	19	34.1223
Compound 128	3.07438	449	306	31.6081	0.066	0.637	5.129	2.83918	18.9868	3.64	2.29	2008.73	242.273	46	680.614
Compound 128	3.01904	426	282	30.5198	0.066	0.637	5.129	2.83918	18.9868	3.64	2.29	2008.73	242.273	46	680.614
Compound 129	32.5021	117608	21700	NA	0.079	NA	NA	2.74545	49.2004	2.24	8.83	27.1801	4.87801	2.4	29.7787
Compound 129	3.19839	4515	1540	66.4623	0.079	NA	NA	2.74545	49.2004	2.24	8.83	27.1801	4.87801	2.4	29.7787
Compound 129	3.16995	4397	832	65.3135	0.079	NA	NA	2.74545	49.2004	2.24	8.83	27.1801	4.87801	2.4	29.7787
Compound 129	31.1119	107443	15000	NA	0.079	NA	NA	2.74545	49.2004	2.24	8.83	27.1801	4.87801	2.4	29.7787
Compound 130	0.286117	784	73	NA	0.03	0.03	0.512	2.5434	75.5953	2.91	23.65	4.22833	1.32283	1	4.91087
Compound 130	0.324815	919	69	NA	0.03	0.03	0.512	2.5434	75.5953	2.91	23.65	4.22833	1.32283	1	4.91087
Compound 130	9.76928	33865	2440	107.686	0.03	0.03	0.512	2.5434	75.5953	2.91	23.65	4.22833	1.32283	1	4.91087
Compound 130	3.12	9458	534	94.1673	0.03	0.03	0.512	2.5434	75.5953	2.91	23.65	4.22833	1.32283	1	4.91087
Compound 130	9.92475	35665	2400	111.631	0.03	0.03	0.512	2.5434	75.5953	2.91	23.65	4.22833	1.32283	1	4.91087
Compound 130	3.12584	9828	612	97.6674	0.03	0.03	0.512	2.5434	75.5953	2.91	23.65	4.22833	1.32283	1	4.91087
Compound 130	1.27102	3141	226	76.7737	0.03	0.03	0.512	2.5434	75.5953	2.91	23.65	4.22833	1.32283	1	4.91087
Compound 130	1.34125	2876	254	66.6163	0.03	0.03	0.512	2.5434	75.5953	2.91	23.65	4.22833	1.32283	1	4.91087
Compound 131	0.325006	363	18	NA	0.111	0.3	1.472	2.47481	71.2024	2.725	19.8237	5.04446	1.40445	1	22.0639
Compound 131	1.0618	1501	160	NA	0.111	0.3	1.472	2.47481	71.2024	2.725	19.8237	5.04446	1.40445	1	22.0639
Compound 131	1.06268	1224	60	NA	0.111	0.3	1.472	2.47481	71.2024	2.725	19.8237	5.04446	1.40445	1	22.0639
Compound 131	0.314187	407	24	NA	0.111	0.3	1.472	2.47481	71.2024	2.725	19.8237	5.04446	1.40445	1	22.0639
Compound 131	2.85	3111	231	NA	0.111	0.3	1.472	2.47481	71.2024	2.725	19.8237	5.04446	1.40445	1	22.0639
Compound 131	2.93543	3482	188	NA	0.111	0.3	1.472	2.47481	71.2024	2.725	19.8237	5.04446	1.40445	1	22.0639
Compound 131	5.12205	3459	192	67.843	0.111	0.3	1.472	2.47481	71.2024	2.725	19.8237	5.04446	1.40445	1	22.0639
Compound 132	11.274	40262	2750	54.4594	0.014	NA	NA	1.75086	24.4207	3.41	3.13	57.508	7.3708	1.8	17.6491
Compound 132	11.2246	40749	2670	55.361	0.014	NA	NA	1.75086	24.4207	3.41	3.13	57.508	7.3708	1.8	17.6491
Compound 133	2.91325	2912	340	157.138	0.185	NA	NA	2.96878	56.5111	2.4	11.5	56.5217	11.5022	6.5	77.9425
Compound 133	3.01243	3140	323	163.835	0.185	NA	NA	2.96878	56.5111	2.4	11.5	56.5217	11.5022	6.5	77.9425
Compound 134	32.2556	34289	5540	63.0183	0.019	0.021	0.088	2.51923	70.8593	2.09	19.56	38.5992	10.6549	7.55	12.8267
Compound 134	3.03516	3619	454	70.6768	0.019	0.021	0.088	2.51923	70.8593	2.09	19.56	38.5992	10.6549	7.55	12.8267
Compound 134	33.8578	36403	5710	63.7387	0.019	0.021	0.088	2.51923	70.8593	2.09	19.56	38.5992	10.6549	7.55	12.8267
Compound 134	3.02218	3247	446	63.688	0.019	0.021	0.088	2.51923	70.8593	2.09	19.56	38.5992	10.6549	7.55	12.8267
Compound 135	3	14221	1537	NA	0.161	NA	NA	0.580304	80.7263	2.31	29.52	15.9214	5.82214	4.7	4.89946
Compound 135	3	14522	1095	NA	0.161	NA	NA	0.580304	80.7263	2.31	29.52	15.9214	5.82214	4.7	4.89946
Compound 135	2.65407	6699	521	118.07	0.161	NA	NA	0.580304	80.7263	2.31	29.52	15.9214	5.82214	4.7	4.89946
Compound 135	2.82562	6821	518	112.911	0.161	NA	NA	0.580304	80.7263	2.31	29.52	15.9214	5.82214	4.7	4.89946
Compound 136	3.41618	4678	653	82.3075	0.235	NA	NA	1.7345	55.8265	1.99	11.22	106.952	21.4952	12	21.1508
Compound 136	3.45551	2974	589	51.7196	0.235	NA	NA	1.7345	55.8265	1.99	11.22	106.952	21.4952	12	21.1508
Compound 137	2.85247	5506	820	81.2004	0.27	NA	NA	2.86269	46.9147	2.06	8.12	108.374	18.7574	8.8	27.7007
Compound 137	2.82043	4063	676	60.6085	0.27	NA	NA	2.86269	46.9147	2.06	8.12	108.374	18.7574	8.8	27.7007
Compound 138	2.3376	1586	152	66.0967	0.093	0.142	0.421	2.51866	82.5669	1.96	32.14	3.11139	1.21114	1	11.9474
Compound 138	2.03794	1449	148	69.2846	0.093	0.142	0.421	2.51866	82.5669	1.96	32.14	3.11139	1.21114	1	11.9474
Compound 138	9.29	5434	628	56.9807	0.093	0.142	0.421	2.51866	82.5669	1.96	32.14	3.11139	1.21114	1	11.9474
Compound 138	9.15957	5354	613	56.9444	0.093	0.142	0.421	2.51866	82.5669	1.96	32.14	3.11139	1.21114	1	11.9474
Compound 138	30.0296	25590	2480	83.0201	0.093	0.142	0.421	2.51866	82.5669	1.96	32.14	3.11139	1.21114	1	11.9474
Compound 138	30.2233	27635	2650	89.0815	0.093	0.142	0.421	2.51866	82.5669	1.96	32.14	3.11139	1.21114	1	11.9474
Compound 139	4.70355	1553	637	56.4639	0.416	0.316	0.317	2.3768	94.0969	0.88	61.45	13.1814	8.60814	8.1	17.371
Compound 139	4.79532	1368	721	48.7774	0.416	0.316	0.317	2.3768	94.0969	0.88	61.45	13.1814	8.60814	8.1	17.371
Compound 140	6.58015	1490	527	29.1232	0.032	NA	NA	2.32751	4.60123	2.16	0.48	10625	1108.4	51	1365.07
Compound 140	6.79551	3773	1170	71.4152	0.032	NA	NA	2.32751	4.60123	2.16	0.48	10625	1108.4	51	1365.07
Compound 141	0.968606	2094	93	69.0468	0.017	NA	NA	2.31373	68.0665	2.35	17.57	5.69152	1.46915	1	6.60003
Compound 141	0.977426	2277	128	74.4137	0.017	NA	NA	2.31373	68.0665	2.35	17.57	5.69152	1.46915	1	6.60003
Compound 141	2.83408	5451	238	NA	0.017	NA	NA	2.31373	68.0665	2.35	17.57	5.69152	1.46915	1	6.60003
Compound 141	2.87929	7191	297	NA	0.017	NA	NA	2.31373	68.0665	2.35	17.57	5.69152	1.46915	1	6.60003
Compound 141	9.52015	16198	857	54.3495	0.017	NA	NA	2.31373	68.0665	2.35	17.57	5.69152	1.46915	1	6.60003
Compound 141	9.30824	18698	791	64.1658	0.017	NA	NA	2.31373	68.0665	2.35	17.57	5.69152	1.46915	1	6.60003
Compound 142	10.54	990	882	24.0518	0.07	NA	NA	3.26287	90.9454	1.87	50.11	49.8902	27.489	25	58.6737
Compound 142	9.6047	1474	1190	39.3072	0.07	NA	NA	3.26287	90.9454	1.87	50.11	49.8902	27.489	25	58.6737
Compound 143	29.8213	151442	15200	167.767	0.295	0.071	0.491	1.94548	74.7587	2.3	22.85	11.4515	3.50015	2.61667	4.87887
Compound 143	30.3209	127262	13000	138.658	0.295	0.071	0.491	1.94548	74.7587	2.3	22.85	11.4515	3.50015	2.61667	4.87887
Compound 144	3.10632	6666	672	61.0729	0.175	NA	NA	1.74057	77.0363	1.45	25.12	13.1369	4.28369	3.3	4.2795
Compound 144	2.77389	4642	372	47.6273	0.175	NA	NA	1.74057	77.0363	1.45	25.12	13.1369	4.28369	3.3	4.2795
Compound 144	11.1178	22198	2060	56.8203	0.175	NA	NA	1.74057	77.0363	1.45	25.12	13.1369	4.28369	3.3	4.2795
Compound 144	10.1013	22828	1490	64.3127	0.175	NA	NA	1.74057	77.0363	1.45	25.12	13.1369	4.28369	3.3	4.2795
Compound 144	32.0029	67307	6950	59.8514	0.175	NA	NA	1.74057	77.0363	1.45	25.12	13.1369	4.28369	3.3	4.2795
Compound 144	28.9882	62272	5990	61.1329	0.175	NA	NA	1.74057	77.0363	1.45	25.12	13.1369	4.28369	3.3	4.2795
Compound 145	3.00983	2369	529	37.9122	0.214	NA	NA	3.24982	72.7361	1.61	21.06	7.59734	2.19973	1.6	9.20818
Compound 145	3.05453	2432	459	38.3549	0.214	NA	NA	3.24982	72.7361	1.61	21.06	7.59734	2.19973	1.6	9.20818
Compound 145	10.086	10029	1560	47.9037	0.214	NA	NA	3.24982	72.7361	1.61	21.06	7.59734	2.19973	1.6	9.20818
Compound 145	10.0742	10485	1820	50.1396	0.214	NA	NA	3.24982	72.7361	1.61	21.06	7.59734	2.19973	1.6	9.20818
Compound 145	28.6848	27208	3740	45.695	0.214	NA	NA	3.24982	72.7361	1.61	21.06	7.59734	2.19973	1.6	9.20818
Compound 145	29.4735	23598	5090	38.5726	0.214	NA	NA	3.24982	72.7361	1.61	21.06	7.59734	2.19973	1.6	9.20818
Compound 146	28.418	108133	10500	201.609	0.0145	0.012	0.05	1.75514	63.7754	1.66	14.97	42.9748	10.0875	6.43333	13.8469
Compound 146	29.695	53722	12900	95.8548	0.0145	0.012	0.05	1.75514	63.7754	1.66	14.97	42.9748	10.0875	6.43333	13.8469
Compound 147	11.5316	3957	3383	NA	0.119	0.201	0.112	2.90108	89.1089	1.94	45	57.7778	29.1778	26	26.7845
Compound 147	20.1489	9201	5177	42.1927	0.119	0.201	0.112	2.90108	89.1089	1.94	45	57.7778	29.1778	26	26.7845
Compound 147	11.0816	2614	1820	54.7738	0.119	0.201	0.112	2.90108	89.1089	1.94	45	57.7778	29.1778	26	26.7845
Compound 147	9.49477	2409	1040	58.9037	0.119	0.201	0.112	2.90108	89.1089	1.94	45	57.7778	29.1778	26	26.7845
Compound 148	5.32787	563	156	27.0714	0.265	NA	NA	3.56424	82.4742	1.49	32	81.25	31.525	26	61.9315
Compound 149	5.35605	25950	1690	429.527	0.26	NA	NA	3.55099	57.646	1.33	11.98	91.8197	19.082	11	31.7828
Compound 150	0.276099	69	38	37.3371	1.064	0.482	0.238	3.21155	83.9426	1.89	34.33	42.7226	17.4723	14.6667	28.0768
Compound 150	0.257506	34	21	19.6314	1.064	0.482	0.238	3.21155	83.9426	1.89	34.33	42.7226	17.4723	14.6667	28.0768
Compound 151	5.0608	2686	218	73.3872	0.51	0.328	0.495	3.53488	74.9186	1.66	23	47.8261	14.6826	11	29.5284
Compound 152	1.31221	210	150	29.2235	0.127	0.066	0.101	2.80056	87.6452	1.81	41.5	17.9518	8.50018	7.45	34.9531
Compound 152	1.32337	272	149	37.5718	0.127	0.066	0.101	2.80056	87.6452	1.81	41.5	17.9518	8.50018	7.45	34.9531
Compound 153	5.92894	3230	430	102.567	0.255	NA	NA	3.28602	67.9159	1.47	17.47	57.241	14.7241	10	65.5196
Compound 154	0.198226	914	46	169.367	0.008	NA	NA	3.10178	42.5663	3.32	6.9	50.7246	8.22246	3.5	20.5043
Compound 154	0.206341	799	45	142.267	0.008	NA	NA	3.10178	42.5663	3.32	6.9	50.7246	8.22246	3.5	20.5043
Compound 155	30	166958	13467	NA	0.007	0.065	0.308	1.7636	2.51668	3.93	0.2575	5825.24	596.024	15	642.335
Compound 155	30	140660	10200	NA	0.007	0.065	0.308	1.7636	2.51668	3.93	0.2575	5825.24	596.024	15	642.335
Compound 155	30	15922	2815	NA	0.007	0.065	0.308	1.7636	2.51668	3.93	0.2575	5825.24	596.024	15	642.335
Compound 155	30	59798	2389	NA	0.007	0.065	0.308	1.7636	2.51668	3.93	0.2575	5825.24	596.024	15	642.335
Compound 155	30	56094	5450	NA	0.007	0.065	0.308	1.7636	2.51668	3.93	0.2575	5825.24	596.024	15	642.335
Compound 155	30	155700	10500	NA	0.007	0.065	0.308	1.7636	2.51668	3.93	0.2575	5825.24	596.024	15	642.335
Compound 155	30	98377	7673	NA	0.007	0.065	0.308	1.7636	2.51668	3.93	0.2575	5825.24	596.024	15	642.335
Compound 155	30	178216	16100	NA	0.007	0.065	0.308	1.7636	2.51668	3.93	0.2575	5825.24	596.024	15	642.335
Compound 155	1.83496	3490	365	79.2014	0.007	0.065	0.308	1.7636	2.51668	3.93	0.2575	5825.24	596.024	15	642.335
Compound 155	1.89879	4181	371	91.701	0.007	0.065	0.308	1.7636	2.51668	3.93	0.2575	5825.24	596.024	15	642.335
Compound 156	3.62511	2247	231	100.478	0.036	NA	NA	3.18561	83.7438	1.78	34	38.2353	15.5235	13	24.846
Compound 156	3.40525	1350	165	64.2419	0.036	NA	NA	3.18561	83.7438	1.78	34	38.2353	15.5235	13	24.846
Compound 157	4.67941	164	71	9.72089	0.254	0.085	0.747	2.3797	88.7097	1.69	44	100	49.6	44	77.9529
Compound 158	0.203713	844	38	121.365	0.066	NA	NA	3.07498	22.3642	3.6	2.8	175	21.91	4.9	39.1001
Compound 159	0.293307	105	32	NA	0.004	0.005	0.012	3.33708	63.8298	2.71	15	116.667	27.4167	17.5	84.1458
Compound 159	0.98978	371	91	NA	0.004	0.005	0.012	3.33708	63.8298	2.71	15	116.667	27.4167	17.5	84.1458
Compound 160	4.31529	2519	210	61.684	0.895	0.277	0.332	2.33353	67.1937	1.53	17	66.6667	16.8667	11.3333	27.3653
Compound 160	4.75807	3177	288	70.5458	0.895	0.277	0.332	2.33353	67.1937	1.53	17	66.6667	16.8667	11.3333	27.3653
Compound 161	4.98539	2080	186	102.088	0.683	0.572	0.444	2.51858	74.9186	1.57	23	86.9565	26.6957	20	71.8315
Compound 161	4.93911	1589	208	78.6934	0.683	0.572	0.444	2.51858	74.9186	1.57	23	86.9565	26.6957	20	71.8315
Compound 162	2.80886	2976	768	47.2396	0.01	0.015	0.029	2.61664	84.9057	1.615	36	15.5556	6.59556	5.6	4.96128
Compound 163	4.29429	9703	3074	97.1285	0.018	0.031	0.066	2.58564	13.6025	2.945	1.55	838.71	95.571	13	108.899
Compound 163	4.71864	11454	3568	104.343	0.018	0.031	0.066	2.58564	13.6025	2.945	1.55	838.71	95.571	13	108.899
Compound 164	1.84872	12812	1120	57.7784	0.002	0.014	1.18	2.34833	1.57729	3.985	0.16	6250	634	10	184.563
Compound 164	1.80181	16163	1780	74.7888	0.002	0.014	1.18	2.34833	1.57729	3.985	0.16	6250	634	10	184.563
Compound 165	4.9118	2047	268	78.0292	1.079	NA	0.037	3.02142	92.5771	0.48	55.5	17.8979	10.7298	9.93333	19.1093
Compound 165	4.87819	1917	571	73.5582	1.079	NA	0.037	3.02142	92.5771	0.48	55.5	17.8979	10.7298	9.93333	19.1093
Compound 166	0.653727	439	123	NA	0.008	NA	NA	3.24146	21.7216	3.38	2.7	325.926	40.5126	8.8	223.477
Compound 166	0.637404	80	34	NA	0.008	NA	NA	3.24146	21.7216	3.38	2.7	325.926	40.5126	8.8	223.477
Compound 166	1.95578	2558	297	157.187	0.008	NA	NA	3.24146	21.7216	3.38	2.7	325.926	40.5126	8.8	223.477
Compound 167	1.97755	23331	2410	690.531	0.018	NA	NA	3.50615	12.4334	2.07	1.4	278.571	31.3671	3.9	202.352
Compound 167	1.9485	62497	5300	1877.35	0.018	NA	NA	3.50615	12.4334	2.07	1.4	278.571	31.3671	3.9	202.352
Compound 168	4.896	8884	717	65.7336	0.45	NA	NA	1.12723	59.9078	1.88	13	23.8462	5.17462	3.1	10.5451
Compound 168	4.64676	7122	628	55.5191	0.45	NA	NA	1.12723	59.9078	1.88	13	23.8462	5.17462	3.1	10.5451
Compound 169	11.8106	65782	8990	119.811	0.07	NA	NA	1.6937	10.8303	3.13	1.2	163.889	18.1589	1.96667	67.3372
Compound 169	11.6779	41312	7080	76.0974	0.07	NA	NA	1.6937	10.8303	3.13	1.2	163.889	18.1589	1.96667	67.3372
Compound 170	4.83436	13960	747	175.935	0.335	NA	NA	2.29208	63.8298	1.525	15	13.3333	3.13333	2	16.3309
Compound 170	4.76854	9761	662	124.715	0.335	NA	NA	2.29208	63.8298	1.525	15	13.3333	3.13333	2	16.3309
Compound 171	2.56346	5459	1290	70.2138	0.032	0.003	0.34	2.45503	3.67434	3.78	0.38	5263.16	544.316	20	328.999
Compound 171	2.48033	4132	621	54.9352	0.032	0.003	0.34	2.45503	3.67434	3.78	0.38	5263.16	544.316	20	328.999
Compound 172	4.34946	3433	259	150.611	0.360493	NA	NA	2.72789	70.1107	0.86	19	34.2105	9.27105	6.5	64.0449
Compound 172	4.40781	4342	336	187.975	0.360493	NA	NA	2.72789	70.1107	0.86	19	34.2105	9.27105	6.5	64.0449
Compound 173	4.11667	74292	7100	199.37	0.01	NA	NA	3.36485	24.8447	3.07	3.2	196.875	25.3575	6.3	15.592
Compound 173	4.07254	36285	3424	98.4308	0.01	NA	NA	3.36485	24.8447	3.07	3.2	196.875	25.3575	6.3	15.592
Compound 173	1.78924	27634	1770	272.11	0.01	NA	NA	3.36485	24.8447	3.07	3.2	196.875	25.3575	6.3	15.592
Compound 173	1.78978	19595	1850	192.892	0.01	NA	NA	3.36485	24.8447	3.07	3.2	196.875	25.3575	6.3	15.592
Compound 174	8.6826	1273	996	42.6048	0.633	0.69	0.963	3.91586	91.5493	1.955	52	40.3846	22.9385	21	66.3298
Compound 174	7.95736	1603	3080	58.5154	0.633	0.69	0.963	3.91586	91.5493	1.955	52	40.3846	22.9385	21	66.3298
Compound 175	8.94007	379	198	10.6981	0.007	0.391	0.549	1.78688	20.4082	3.55	2.5	1120	137.2	28	989.939
Compound 175	8.897	397	181	11.246	0.007	0.391	0.549	1.78688	20.4082	3.55	2.5	1120	137.2	28	989.939
Compound 176	1.1278	1668	167	49.6173	0.008	0.002	0.006	2.88153	53.9846	2.52	10.5	61.6667	11.9942	6.475	12.262
Compound 177	4.41911	9231	763	117.474	0.093	0.192	4.2	0.903642	61.9469	1.91	14	20	4.52	2.8	16.141
Compound 177	4.59758	6798	665	83.1547	0.093	0.192	4.2	0.903642	61.9469	1.91	14	20	4.52	2.8	16.141
Compound 178	4.24	4401	532	61.0839	0.112	0.235	NA	1.58264	78.7172	1.11	27	3.7037	1.27037	1	8.77734
Compound 178	4.32154	5663	479	77.1299	0.112	0.235	NA	1.58264	78.7172	1.11	27	3.7037	1.27037	1	8.77734
Compound 179	9.4585	534	122	19.7149	2.922	NA	NA	0.516844	75.9494	1.31	24	34.1667	10.7967	8.2	435.935
Compound 180	10.051	3095	950	56.7668	0.4	0.205	0.236	3.05678	90.573	1.9	49	26.5306	14.3531	13	25.6546
Compound 181	5.18286	5243	1120	59.5004	0.007	0.021	0.081	2.39	6.67356	3.84	0.71	4225.35	449.535	30	332.282
Compound 181	4.93373	7525	1720	89.7148	0.007	0.021	0.081	2.39	6.67356	3.84	0.71	4225.35	449.535	30	332.282
Compound 182	8.80615	2414	608	32.4857	0.014	NA	NA	2.69646	57.6923	1.39	12	100	20.8	12	49.6968
Compound 182	8.59459	1090	500	15.0334	0.014	NA	NA	2.69646	57.6923	1.39	12	100	20.8	12	49.6968
Compound 183	0.929109	87	29	NA	0.006	0.018	0.729	3.03804	32.5318	2.475	4.6	434.783	61.4783	20	306.977
Compound 183	25.4991	3442	1070	NA	0.006	0.018	0.729	3.03804	32.5318	2.475	4.6	434.783	61.4783	20	306.977
Compound 183	0.840139	39	15	NA	0.006	0.018	0.729	3.03804	32.5318	2.475	4.6	434.783	61.4783	20	306.977
Compound 183	23.9258	3575	1160	NA	0.006	0.018	0.729	3.03804	32.5318	2.475	4.6	434.783	61.4783	20	306.977
Compound 183	10.5345	502	179	NA	0.006	0.018	0.729	3.03804	32.5318	2.475	4.6	434.783	61.4783	20	306.977
Compound 183	9.78537	741	269	NA	0.006	0.018	0.729	3.03804	32.5318	2.475	4.6	434.783	61.4783	20	306.977
Compound 183	3.11762	146	52	NA	0.006	0.018	0.729	3.03804	32.5318	2.475	4.6	434.783	61.4783	20	306.977
Compound 183	3.04434	220	97	NA	0.006	0.018	0.729	3.03804	32.5318	2.475	4.6	434.783	61.4783	20	306.977
Compound 183	11.648	678	307	11.3209	0.006	0.018	0.729	3.03804	32.5318	2.475	4.6	434.783	61.4783	20	306.977
Compound 183	10.9519	875	630	15.5473	0.006	0.018	0.729	3.03804	32.5318	2.475	4.6	434.783	61.4783	20	306.977
Compound 184	1.8716	554	300	36.873	0.017	0.01	0.017	2.40018	62.9067	2.36	14.5	110.345	25.4345	16	57.4038
Compound 185	1.9762	2164	310	61.4504	0.009	0.012	0.021	2.92057	52.2131	2.01667	9.85	142.132	26.8132	14	25.6091
Compound 186	10.296	4441	516	64.99	0.56	NA	NA	0.360984	80.3324	1.47	29	8.96552	3.23655	2.6	25.2076
Compound 186	10.837	4458	473	61.98	0.56	NA	NA	0.360984	80.3324	1.47	29	8.96552	3.23655	2.6	25.2076
Compound 187	3.22324	599	66	23.4882	0.082	NA	NA	1.9029	63.8298	1.38	15	60.6667	14.2567	9.1	40.2404
Compound 187	3.31092	498	42	19.0414	0.082	NA	NA	1.9029	63.8298	1.38	15	60.6667	14.2567	9.1	40.2404
Compound 188	10.09	3613	1130	72.71	0.019	NA	NA	3.49684	57.6923	2.41	12	141.667	29.4667	17	132.557
Compound 188	10.06	4046	1130	81.65	0.019	NA	NA	3.49684	57.6923	2.41	12	141.667	29.4667	17	132.557
Compound 189	9.822	3812	842	30.46	0.008	0.01	0.421	1.69307	6.61463	3.075	0.703333	4502.37	478.737	31.6667	323.897
Compound 190	9.686	4142	1730	51.59	0.03	NA	NA	1.41491	67.1937	2.24	17	58.8235	14.8824	10	37.4313
Compound 190	9.891	6692	3630	81.63	0.03	NA	NA	1.41491	67.1937	2.24	17	58.8235	14.8824	10	37.4313
Compound 191	5.558	98	17	8.68	0.085	0.15	0.47	0.412411	24.2377	1.335	3.1	132.258	16.9158	4.1	170254
Compound 191	6.007	193	14	15.73	0.085	0.15	0.47	0.412411	24.2377	1.335	3.1	132.258	16.9158	4.1	170254
Compound 192	9.624	4961	684	55.39	0.37	NA	NA	0.564746	72.6644	0.68	21	14.2857	4.12857	3	23.381
Compound 192	9.788	4139	609	45.44	0.37	NA	NA	0.564746	72.6644	0.68	21	14.2857	4.12857	3	23.381
Compound 193	8.748	1056	250	37.13	0.372	0.616	3.033	3.37929	53.6299	2.5	10.3667	231.511	44.7511	24	597.307
Compound 193	8.988	1273	274	43.55	0.372	0.616	3.033	3.37929	53.6299	2.5	10.3667	231.511	44.7511	24	597.307
Compound 194	7.99	2363	386	30.98	0.014	NA	NA	0.884174	93.2476	2.61	58	4.82759	3.00276	2.8	8.69847
Compound 194	7.758	3445	318	46.52	0.014	NA	NA	0.884174	93.2476	2.61	58	4.82759	3.00276	2.8	8.69847
Compound 195	2.803	2446	291	61.79	0.005	0.0195	0.024	2.56614	39.9317	2.445	6.23333	53.3422	8.32672	3.325	41.4687
Compound 195	3.36318	3585	339	39.4175	0.005	0.0195	0.024	2.56614	39.9317	2.445	6.23333	53.3422	8.32672	3.325	41.4687
Compound 196	8.86575	17952	5020	93.2627	0.183	NA	NA	0.445671	54.1821	2.46	10.575	30.4965	5.95215	3.225	16.9752
Compound 197	10	2441	300	64.04	0.048	NA	NA	1.66852	68.7023	0.47	18	72.2222	18.9222	13	94.145
Compound 197	10	1675	191	43.94	0.048	NA	NA	1.66852	68.7023	0.47	18	72.2222	18.9222	13	94.145
Compound 198	8.77304	40523	2695	89.5129	0.022	NA	NA	0.682445	45.1306	2.73	7.6	31.5789	5.31789	2.4	9.28492
Compound 199	10.2734	54225	4950	NA	0.1295	NA	NA	0.469355	54.5516	2.04333	10.7167	15.8631	3.11631	1.7	6.67575
Compound 199	3.13952	11361	1195	71.1385	0.1295	NA	NA	0.469355	54.5516	2.04333	10.7167	15.8631	3.11631	1.7	6.67575
Compound 200	11.407	3498	810	69.3	0.413	0.658	NA	2.56321	52.6316	2.04	10	130	24.7	13	180.363
Compound 200	11.95	2753	481	52.07	0.413	0.658	NA	2.56321	52.6316	2.04	10	130	24.7	13	180.363
Compound 201	3	4188	473	58.41	0.002	0.002	0.006	3.5039	27.7569	3	3.7	324.324	43.2324	12	44.2299
Compound 202	10.542	2932	400	74.95	0.023	NA	NA	0.87995	74.9186	0.805	23	32.8435	10.0829	7.554	93.6669
Compound 202	9.963	2065	265	55.86	0.023	NA	NA	0.87995	74.9186	0.805	23	32.8435	10.0829	7.554	93.6669
Compound 203	4.631	913	133	65.24	0.436	0.976	0.897	0.995178	76.9231	0.27	25	16.28	5.291	4.07	150.217
Compound 203	4.497	772	100	56.81	0.436	0.976	0.897	0.995178	76.9231	0.27	25	16.28	5.291	4.07	150.217
Compound 204	9.746	3031	766	50.29	0.16	NA	NA	4.06902	34.4828	2.77	5	455.507	66.0485	22.7753	192.1
Compound 204	9.902	2380	511	38.88	0.16	NA	NA	4.06902	34.4828	2.77	5	455.507	66.0485	22.7753	192.1
Compound 205	9.757	3357	1200	61.77	0.018	NA	NA	1.8076	46.5116	2.74	8	110	18.92	8.8	166.004
Compound 205	9.711	4158	1180	76.89	0.018	NA	NA	1.8076	46.5116	2.74	8	110	18.92	8.8	166.004
Compound 206	2.905	773	243	NA	0.009	0.039	0.568	2.74477	9.17431	3.45	1	1702.53	185.576	17.0253	682.123
Compound 206	0.961	114	44	NA	0.009	0.039	0.568	2.74477	9.17431	3.45	1	1702.53	185.576	17.0253	682.123
Compound 206	2.984	702	146	NA	0.009	0.039	0.568	2.74477	9.17431	3.45	1	1702.53	185.576	17.0253	682.123
Compound 206	0.955	205	80	NA	0.009	0.039	0.568	2.74477	9.17431	3.45	1	1702.53	185.576	17.0253	682.123
Compound 206	8.83	289	61	4.32	0.009	0.039	0.568	2.74477	9.17431	3.45	1	1702.53	185.576	17.0253	682.123
Compound 206	8.936	1128	253	16.66	0.009	0.039	0.568	2.74477	9.17431	3.45	1	1702.53	185.576	17.0253	682.123
Compound 207	10.112	5441	694	52.75	0.027	NA	NA	0.975149	34.4828	3	5	186	26.97	9.3	102.035
Compound 207	9.962	11315	1030	111.36	0.027	NA	NA	0.975149	34.4828	3	5	186	26.97	9.3	102.035
Compound 208	4.764	865	136	NA	0.005	0.008	0.022	3.76224	46.5116	3.115	8	183.558	31.572	14.6847	170.93
Compound 208	4.65	2348	312	NA	0.005	0.008	0.022	3.76224	46.5116	3.115	8	183.558	31.572	14.6847	170.93
Compound 208	4.869	676	177	NA	0.005	0.008	0.022	3.76224	46.5116	3.115	8	183.558	31.572	14.6847	170.93
Compound 208	8.743	989	273	22.46	0.005	0.008	0.022	3.76224	46.5116	3.115	8	183.558	31.572	14.6847	170.93
Compound 208	10.658	3433	271	62.18	0.005	0.008	0.022	3.76224	46.5116	3.115	8	183.558	31.572	14.6847	170.93
Compound 208	8.513	1645	179	38.37	0.005	0.008	0.022	3.76224	46.5116	3.115	8	183.558	31.572	14.6847	170.93
Compound 208	11.083	9082	210	158.22	0.005	0.008	0.022	3.76224	46.5116	3.115	8	183.558	31.572	14.6847	170.93
Compound 209	5.5	5361	1140	28.29	0.284	0.691	0.433	1.19506	8.23998	3.12	0.89	11106.8	1199.64	98.8503	124.894
Compound 209	5.427	8365	1150	44.74	0.284	0.691	0.433	1.19506	8.23998	3.12	0.89	11106.8	1199.64	98.8503	124.894
Compound 210	8.655	1651	953	36.82	0.009	NA	NA	2.58847	62.9631	2.62	14.53	227.116	52.4116	33	111.205
Compound 210	8.412	1970	1180	45.21	0.009	NA	NA	2.58847	62.9631	2.62	14.53	227.116	52.4116	33	111.205
Compound 211	9.007	17674	1190	34.38	0.014	NA	NA	3.2929	16.9492	3.32	2	95	11.21	1.9	32.6748
Compound 211	8.471	32623	1410	67.49	0.014	NA	NA	3.2929	16.9492	3.32	2	95	11.21	1.9	32.6748
Compound 212	6.932	2752	652	136.45	0.008	0.012	0.878	3.36951	16.9492	3	2	2000	236	40	459722
Compound 212	6.957	2027	912	100.12	0.008	0.012	0.878	3.36951	16.9492	3	2	2000	236	40	459722
Compound 213	5.487	4889	447	108.69	0.058	0.727	4.628	0.902332	19.1584	3.32	2.315	334.773	40.4523	7.75	281.221
Compound 213	5.36	10130	908	230.57	0.058	0.727	4.628	0.902332	19.1584	3.32	2.315	334.773	40.4523	7.75	281.221
Compound 214	10	107877	4980	113.88	0.071	0.1	0.388	2.41424	52.4927	2.085	9.95	11.0553	2.09553	1.1	3.88808
Compound 214	10	253969	8950	268.11	0.071	0.1	0.388	2.41424	52.4927	2.085	9.95	11.0553	2.09553	1.1	3.88808
Compound 215	4.867	2795	769	25.81	0.031	0.029	0.033	2.97905	82.996	1.99	32.8	8.12195	3.2098	2.664	5.32455
Compound 215	5.365	3769	1210	31.58	0.031	0.029	0.033	2.97905	82.996	1.99	32.8	8.12195	3.2098	2.664	5.32455
Compound 216	12.678	51969	7440	140.98	0.07	NA	NA	2.8807	73.7126	1.69	21.9	11.0457	3.28167	2.419	5.97813
Compound 216	11.187	25746	5030	79.16	0.07	NA	NA	2.8807	73.7126	1.69	21.9	11.0457	3.28167	2.419	5.97813
Compound 217	6.534	26780	2040	50.5	0.396	0.508	NA	1.64888	8.83652	2.88	0.96	598.958	65.0708	5.75	60.8177
Compound 217	7.632	18224	1270	29.42	0.396	0.508	NA	1.64888	8.83652	2.88	0.96	598.958	65.0708	5.75	60.8177
Compound 218	8.357	1985	386	51.29	0.029	NA	NA	0.54425	17.5911	3.24	2.09	716.986	85.1851	14.985	1217.18
Compound 218	8.19	1746	367	46.04	0.029	NA	NA	0.54425	17.5911	3.24	2.09	716.986	85.1851	14.985	1217.18
Compound 219	6.201	4187	1950	101.72	0.016	NA	NA	2.31417	77.3623	1.43	25.47	43.4629	14.3093	11.07	33.0999
Compound 219	6.251	3211	1560	77.38	0.016	NA	NA	2.31417	77.3623	1.43	25.47	43.4629	14.3093	11.07	33.0999
Compound 220	11.902	6237	440	72.17	2.425	NA	NA	0.274708	79.1367	1.34	27.5	9.09091	3.15909	2.5	25.9157
Compound 220	12.539	7393	528	81.2	2.425	NA	NA	0.274708	79.1367	1.34	27.5	9.09091	3.15909	2.5	25.9157
Compound 221	8.315	5526	1120	68.35	0.119	NA	NA	1.25564	66.3498	2.47	16.47	21.7304	5.39414	3.579	33.342
Compound 221	8.315	7751	1480	95.87	0.119	NA	NA	1.25564	66.3498	2.47	16.47	21.7304	5.39414	3.579	33.342
Compound 222	4.817	5695	790	121.77	0.021	0.245	1.662	2.43789	23.4357	3.27	2.97	550.101	69.7143	16.338	188.36
Compound 222	4.856	6089	993	129.15	0.021	0.245	1.662	2.43789	23.4357	3.27	2.97	550.101	69.7143	16.338	188.36
Compound 223	8.544	8548	3150	45.68	0.014	NA	NA	3.47801	57.3433	2.62	11.85	95.3502	19.7041	11.299	15.5309
Compound 223	9.289	7989	2760	39.28	0.014	NA	NA	3.47801	57.3433	2.62	11.85	95.3502	19.7041	11.299	15.5309
Compound 224	8.885	1074	732	37.78	0.0673333	0.087	0.3025	3.30909	64.7414	2.51	15.5133	159.626	38.2496	24.7633	5023.68
Compound 224	8.826	1118	537	39.58	0.0673333	0.087	0.3025	3.30909	64.7414	2.51	15.5133	159.626	38.2496	24.7633	5023.68
Compound 225	11.579	4186	1300	75.9	0.085	NA	NA	2.18645	71.3391	2.69	19.93	102.696	28.6901	20.4672	122.158
Compound 225	11.502	3651	1250	66.64	0.085	NA	NA	2.18645	71.3391	2.69	19.93	102.696	28.6901	20.4672	122.158
Compound 226	8.333	5163	3060	53.04	0.343	NA	NA	1.26929	49.2625	2.7	8.85	323.367	58.0929	28.618	49.3644
Compound 226	8.467	7300	4610	73.79	0.343	NA	NA	1.26929	49.2625	2.7	8.85	323.367	58.0929	28.618	49.3644
Compound 227	9.743	109004	7900	173.11	0.01	0.014	0.038	3.30769	24.4207	3.04	3.13	118.786	15.2248	3.718	19.127
Compound 227	9.527	39717	2750	64.5	0.01	0.014	0.038	3.30769	24.4207	3.04	3.13	118.786	15.2248	3.718	19.127
Compound 228	4.151	2701	957	84.94	0.31	NA	NA	2.1078	40.6091	2.45	6.4	156.25	24.625	10	110.587
Compound 228	4.179	2674	760	83.53	0.31	NA	NA	2.1078	40.6091	2.45	6.4	156.25	24.625	10	110.587
Compound 229	6.91	12868	2384	47.74	0.026	NA	NA	3.37844	6.76183	2.71	0.72	1263.47	134.535	9.097	176.886
Compound 229	6.394	14907	3917	59.76	0.026	NA	NA	3.37844	6.76183	2.71	0.72	1263.47	134.535	9.097	176.886
Compound 230	7.066	3609	803	56.57	0.004	NA	NA	2.94512	25.7985	3.23	3.36	833.333	108.533	28	170.92
Compound 230	7.121	3581	997	55.68	0.004	NA	NA	2.94512	25.7985	3.23	3.36	833.333	108.533	28	170.92
Compound 231	9.721	928	321	33.51	0.005	NA	NA	0.464477	36.3844	2.69	5.41	724.584	107.738	39.2	1839.12
Compound 231	10.066	804	306	28.06	0.005	NA	NA	0.464477	36.3844	2.69	5.41	724.584	107.738	39.2	1839.12
Compound 232	9.584	1689	686	23.16	0.382	NA	NA	3.68089	74.0827	1.49	22.23	103.464	31.0464	23	33.887
Compound 232	9.66	2422	1630	32.95	0.382	NA	NA	3.68089	74.0827	1.49	22.23	103.464	31.0464	23	33.887
Compound 233	7.155	1359	235	40	0.321	0.536	NA	2.57676	46.1718	2.11	7.9	124	21.2164	9.796	234.443
Compound 233	7.455	1996	324	56.38	0.321	0.536	NA	2.57676	46.1718	2.11	7.9	124	21.2164	9.796	234.443
Compound 234	5.883	1845	249	66.48	0.0403333	0.019	0.095	2.73215	32.5318	3.195	4.6	876.547	123.944	40.3212	437.829
Compound 234	5.923	986	150	35.29	0.0403333	0.019	0.095	2.73215	32.5318	3.195	4.6	876.547	123.944	40.3212	437.829
Compound 235	9.043	1198	409	42.01	0.0095	0.015	0.036	2.77491	61.1511	2.052	13.6	171.147	38.0631	23.276	390.24
Compound 235	9.178	1128	405	38.98	0.0095	0.015	0.036	2.77491	61.1511	2.052	13.6	171.147	38.0631	23.276	390.24
Compound 236	7.848	15167	1900	111.74	0.016	0.022	NA	3.16905	49.7238	2.16	9	96.1889	17.4102	8.657	19.4755
Compound 236	7.541	10601	1590	81.27	0.016	0.022	NA	3.16905	49.7238	2.16	9	96.1889	17.4102	8.657	19.4755
Compound 237	7.885	6644	1500	43.5	0.003	0.012	0.048	3.15987	37.234	3.09	5.6	443.964	66.7722	24.862	38.3711
Compound 237	7.318	7885	1120	55.62	0.003	0.012	0.048	3.15987	37.234	3.09	5.6	443.964	66.7722	24.862	38.3711
Compound 238	4.388	23702	1603	83.82	0.007	0.062	0.476	2.6827	15.8594	3.36	1.85	100	11.665	1.85	30.2621
Compound 238	4.604	28307	2166	95.4	0.007	0.062	0.476	2.6827	15.8594	3.36	1.85	100	11.665	1.85	30.2621
Compound 239	22.0131	4321	1610	32.7166	0.057	NA	NA	0.375481	55.5278	1.74	11.1	41.4414	8.28414	4.6	95.9697
Compound 240	3	1462	721	35.283	0.026	NA	NA	1.61384	76.6367	2.23	24.7	36.4372	11.7437	9	11.3996
